# Supplementary material for: The Omics Hunt for Novel Molecular Markers of Resistance to Phytophthora infestans
Source: Plants (Basel). 2021 Dec 25;11(1):61. doi: 10.3390/plants11010061 (PMC8747139; doi:10.3390/plants11010061)
Supplement: Supplementary file 1 [file plants-11-00061-s001.zip]

Archive with 1 entries (1 files):
- plants-1506376-supplementary.xlsx
