# Supplementary material for: The Omics Hunt for Novel Molecular Markers of Resistance to Phytophthora infestans
Source: Plants (Basel). 2021 Dec 25;11(1):61. doi: 10.3390/plants11010061 (PMC8747139; doi:10.3390/plants11010061)
Supplement: Supplementary file 1 [file plants-11-00061-s001.zip › plants-1506376-supplementary.xlsx]

## Sheet: TableS1 - Proteomics
Table S1: Results of proteomics analysis, supplementary table to Figure 2.
The total number of identified peptide sequences (# PSMs, peptide spectrum matches) for the protein, unique peptides (# Unique Peptides), and theoretical protein length (# AAs). K, S. tuberosum cv. Kerkovsky rohlicek; P, S. pinnatisectum; S, hybrid SH1968; 72, 72 hours after inoculation; 96, 96 hours after inoculation. Results represent means and standard deviation (n = 5), statistically signific…
																		Estimated relative content
						Ratio (compared to mock)						p-value (Student's t-test)						K		K72		K96		S		S72		S96		P		P72		P96
Master Accession	Arabidopsis ortholog	Description	# PSMs	# Unique Peptides	# AAs	K72	K96	S72	S96	P72	P96	K72	K96	S72	S96	P72	P96	Mean	SD	Mean	SD	Mean	SD	Mean	SD	Mean	SD	Mean	SD	Mean	SD	Mean	SD	Mean	SD
PGSC0003DMT400001680	NA	pep chromosome:SolTub_3.0:3:56320226:56321126:-1 gene:PGSC0003DMG400000628 transcript:PGSC0003DMT400001680 gene_biotype:protein_coding transcript_biotype:protein_coding description:Late embryogenesis abundant protein [Source:PGSC_GENE;Acc:PGSC0003DMG400000628]	45	4	164	1.8292	2.75821	0.1	1.15698	0.953313	0.477303	0.393279	0.299774	0.05	NA	0.916248	0.177042	196686	112700	359778	264994	542502	488453	413193	177839	NA	NA	478058	0	2.52642e+06	1.39188e+06	2.40847e+06	1.66953e+06	1.20587e+06	767036
PGSC0003DMT400002273	NA	pep chromosome:SolTub_3.0:1:13500092:13503486:1 gene:PGSC0003DMG400000869 transcript:PGSC0003DMT400002273 gene_biotype:protein_coding transcript_biotype:protein_coding description:Quinonprotein alcohol dehydrogenase [Source:PGSC_GENE;Acc:PGSC0003DMG400000869]	6	3	530	0.90121	1.29119	NA	1.18317	NA	0.635151	0.786647	NA	NA	NA	NA	NA	193556	9497.85	174434	70377.2	249917	0	165143	59204.8	NA	NA	195391	0	315430	81179.1	NA	NA	200346	0
PGSC0003DMT400003773	NA	pep chromosome:SolTub_3.0:9:57373627:57374789:-1 gene:PGSC0003DMG401001494 transcript:PGSC0003DMT400003773 gene_biotype:protein_coding transcript_biotype:protein_coding description:TSI-1 protein [Source:PGSC_GENE;Acc:PGSC0003DMG401001494]	242	3	160	1.56655	1.62527	1.73397	1.98506	2.70169	3.26729	0.330686	0.456524	0.0194956	0.10431	0.00193208	0.00851025	519164	240295	813296	447434	843780	694054	1.11727e+06	365543	1.93731e+06	428186	2.21784e+06	1.14451e+06	5.18198e+06	2.9351e+06	1.40001e+07	2.56177e+06	1.6931e+07	6.11439e+06
PGSC0003DMT400003774	NA	pep chromosome:SolTub_3.0:9:57367428:57368488:-1 gene:PGSC0003DMG402001494 transcript:PGSC0003DMT400003774 gene_biotype:protein_coding transcript_biotype:protein_coding description:PR10 [Source:PGSC_GENE;Acc:PGSC0003DMG402001494]	1090	21	160	1.81328	1.42601	1.45525	2.36156	1.0224	1.25773	0.224637	0.100702	0.0994264	0.00807194	0.870428	0.131173	5.28835e+07	2.1291e+07	9.58924e+07	6.17993e+07	7.54126e+07	1.16923e+07	4.50608e+07	1.70536e+07	6.55748e+07	1.3929e+07	1.06414e+08	3.06247e+07	5.80646e+07	1.3043e+07	5.93655e+07	8.27631e+06	7.30298e+07	1.21127e+07
PGSC0003DMT400003892	NA	pep chromosome:SolTub_3.0:2:38785337:38786151:1 gene:PGSC0003DMG400001534 transcript:PGSC0003DMT400003892 gene_biotype:protein_coding transcript_biotype:protein_coding description:Pollen coat [Source:PGSC_GENE;Acc:PGSC0003DMG400001534]	44	1	66	2.44764	1.19775	1.90604	1.92505	1.38358	0.68977	0.000979818	0.673317	0.021585	0.0973727	0.631664	0.11693	825873	229727	2.02144e+06	258954	989187	489278	1.20089e+06	184876	2.28894e+06	630526	2.31177e+06	1.011e+06	878531	19067.5	1.21552e+06	601143	605984	135825
PGSC0003DMT400003935	NA	pep chromosome:SolTub_3.0:9:57392470:57393223:1 gene:PGSC0003DMG400001550 transcript:PGSC0003DMT400003935 gene_biotype:protein_coding transcript_biotype:protein_coding description:TSI-1 protein [Source:PGSC_GENE;Acc:PGSC0003DMG400001550]	87	2	104	NA	NA	0.186443	0.5639	0.0575094	0.523215	NA	NA	0.000103126	0.225062	0.166622	0.435622	NA	NA	384977	0	NA	NA	2.32313e+06	168416	433132	173266	1.31001e+06	868671	3.36001e+06	2.33862e+06	193232	105036	1.75801e+06	2.78629e+06
PGSC0003DMT400003936	NA	pep chromosome:SolTub_3.0:9:57388067:57389030:1 gene:PGSC0003DMG400001550 transcript:PGSC0003DMT400003936 gene_biotype:protein_coding transcript_biotype:protein_coding description:TSI-1 protein [Source:PGSC_GENE;Acc:PGSC0003DMG400001550]	178	5	155	0.858039	0.635519	1.83086	3.44254	0.428198	0.880738	0.717169	0.329281	0.0419898	0.000948153	0.367557	0.870818	2.36537e+06	1.54239e+06	2.02958e+06	906992	1.50324e+06	613436	2.78892e+06	1.09786e+06	5.10612e+06	1.57116e+06	9.60097e+06	2.44446e+06	1.81714e+07	2.15566e+07	7.78096e+06	2.97445e+06	1.60042e+07	1.41988e+07
PGSC0003DMT400004281	NA	pep chromosome:SolTub_3.0:1:67952928:67956017:-1 gene:PGSC0003DMG400001700 transcript:PGSC0003DMT400004281 gene_biotype:protein_coding transcript_biotype:protein_coding description:Conserved gene of unknown function [Source:PGSC_GENE;Acc:PGSC0003DMG400001700]	20	1	81	2.34052	3.28203	NA	1.46553	1.04761	2.90141	0.0480829	0.0317637	NA	NA	0.927561	0.279577	212710	50454.2	497852	228290	698122	353360	147755	24673.9	NA	NA	216539	0	357607	99159.2	374634	203456	1.03756e+06	624403
PGSC0003DMT400005404	NA	pep chromosome:SolTub_3.0:6:44785867:44789318:-1 gene:PGSC0003DMG400002110 transcript:PGSC0003DMT400005404 gene_biotype:protein_coding transcript_biotype:protein_coding description:Proteinase inhibitor type-2 CEVI57 [Source:PGSC_GENE;Acc:PGSC0003DMG400002110]	2	1	84	NA	NA	NA	NA	NA	NA	NA	NA	NA	NA	NA	NA	NA	NA	NA	NA	920753	466384	NA	NA	NA	NA	NA	NA	NA	NA	NA	NA	NA	NA
PGSC0003DMT400005406	NA	pep chromosome:SolTub_3.0:6:44788731:44789318:-1 gene:PGSC0003DMG400002110 transcript:PGSC0003DMT400005406 gene_biotype:protein_coding transcript_biotype:protein_coding description:Proteinase inhibitor type-2 CEVI57 [Source:PGSC_GENE;Acc:PGSC0003DMG400002110]	4	2	84	NA	NA	NA	NA	NA	NA	NA	NA	NA	NA	NA	NA	NA	NA	244809	135481	1.7761e+06	660008	NA	NA	1.05498e+06	157505	714260	0	963024	0	NA	NA	NA	NA
PGSC0003DMT400006289	NA	pep chromosome:SolTub_3.0:00:30789015:30791156:1 gene:PGSC0003DMG400002456 transcript:PGSC0003DMT400006289 gene_biotype:protein_coding transcript_biotype:protein_coding description:Cysteine-rich extensin-2 [Source:PGSC_GENE;Acc:PGSC0003DMG400002456]	25	3	206	4.11608	3.12302	NA	NA	1.31666	0.298248	0.00306888	0.0365691	NA	NA	0.628235	NA	313204	199842	1.28917e+06	345699	978144	418324	NA	NA	218487	93031.4	270675	0	261943	59355.8	344890	161955	78124	0
PGSC0003DMT400007904	NA	pep chromosome:SolTub_3.0:8:54287497:54288790:-1 gene:PGSC0003DMG400003056 transcript:PGSC0003DMT400007904 gene_biotype:protein_coding transcript_biotype:protein_coding description:Ethylene-responsive proteinase inhibitor 1 [Source:PGSC_GENE;Acc:PGSC0003DMG400003056]	643	10	118	4.42161	6.6225	2.33867	1.33676	0.789204	1.97389	0.0201485	0.082185	0.21045	0.446195	0.639302	0.217735	1.57346e+07	1.14414e+07	6.95722e+07	3.54354e+07	1.04202e+08	8.83195e+07	4.73771e+06	2.31823e+06	1.10799e+07	9.02323e+06	6.33317e+06	3.23887e+06	1.06132e+07	8.77586e+06	8.37598e+06	2.71841e+06	2.09493e+07	1.27181e+07
PGSC0003DMT400008119	NA	pep chromosome:SolTub_3.0:8:23940238:23950175:-1 gene:PGSC0003DMG401003132 transcript:PGSC0003DMT400008119 gene_biotype:protein_coding transcript_biotype:protein_coding description:Gene of unknown function [Source:PGSC_GENE;Acc:PGSC0003DMG401003132]	28	4	122	1.0568	2.01798	1.96537	0.838021	0.109994	0.295198	0.812948	0.152782	NA	0.731525	0.205683	0.308223	295072	99626.4	311832	94129	595449	331278	531428	295756	1.04445e+06	0	445347	234460	4.64232e+06	5.99367e+06	510629	255573	1.3704e+06	490866
PGSC0003DMT400008240	NA	pep chromosome:SolTub_3.0:7:572295:573673:-1 gene:PGSC0003DMG401003179 transcript:PGSC0003DMT400008240 gene_biotype:protein_coding transcript_biotype:protein_coding description:Conserved gene of unknown function [Source:PGSC_GENE;Acc:PGSC0003DMG401003179]	3	1	149	1.16646	0.82373	1.19718	0.72786	0.352607	0.653896	0.659727	0.531126	0.793244	0.500961	0.328365	0.383202	195212	72421.5	227708	80089.9	160802	40959.4	260123	110065	311413	255237	189333	15664.2	703440	465898	248038	113658	459977	198622
PGSC0003DMT400009069	NA	pep chromosome:SolTub_3.0:2:40093256:40094404:-1 gene:PGSC0003DMG400003530 transcript:PGSC0003DMT400009069 gene_biotype:protein_coding transcript_biotype:protein_coding description:Abscisic acid and environmental stress-inducible protein TAS14 [Source:PGSC_GENE;Acc:PGSC0003DMG400003530]	160	9	140	0.127221	0.284138	0.202828	0.577901	0.272326	0.235792	0.094258	0.117999	0.134604	0.291268	0.0308767	0.0463544	8.64166e+06	6.81811e+06	1.0994e+06	994609	2.45543e+06	1.85033e+06	1.34984e+07	9.18187e+06	2.73785e+06	2.18937e+06	7.80073e+06	4.17267e+06	2.63226e+07	1.32814e+07	7.16832e+06	6.17803e+06	6.20664e+06	7.00489e+06
PGSC0003DMT400009070	NA	pep chromosome:SolTub_3.0:2:40090041:40090994:-1 gene:PGSC0003DMG400003531 transcript:PGSC0003DMT400009070 gene_biotype:protein_coding transcript_biotype:protein_coding description:Dhn1 protein [Source:PGSC_GENE;Acc:PGSC0003DMG400003531]	22	3	157	4.17387	7.30439	0.761089	1.45322	0.0533086	0.341859	0.0651739	0.145976	0.661207	0.495831	0.0345045	0.172978	193768	259241	808763	473415	1.41536e+06	1.49481e+06	746851	650134	568420	438737	1.08534e+06	578952	4.62434e+06	3.29475e+06	246517	120592	1.58087e+06	1.95779e+06
PGSC0003DMT400009679	NA	pep chromosome:SolTub_3.0:4:70736200:70739147:-1 gene:PGSC0003DMG400003777 transcript:PGSC0003DMT400009679 gene_biotype:protein_coding transcript_biotype:protein_coding description:Conserved gene of unknown function [Source:PGSC_GENE;Acc:PGSC0003DMG400003777]	9	2	210	0.692303	0.856607	0.66851	1.32684	0.633138	0.83759	0.312067	0.597656	0.470395	0.359558	0.335794	0.708621	990647	244895	685828	509204	848596	455333	699869	159452	467870	467459	928616	366239	851152	453711	538896	277382	712917	395379
PGSC0003DMT400010195	NA	pep chromosome:SolTub_3.0:11:7474002:7475306:1 gene:PGSC0003DMG400003993 transcript:PGSC0003DMT400010195 gene_biotype:protein_coding transcript_biotype:protein_coding description:Citrate binding protein [Source:PGSC_GENE;Acc:PGSC0003DMG400003993]	265	13	218	3.61756	4.32223	1.35467	1.3885	2.70835	4.04656	0.0142728	0.0534918	0.328779	0.1253	0.169032	0.186948	6.09766e+06	2.99093e+06	2.20587e+07	9.79152e+06	2.63555e+07	1.76539e+07	2.79978e+06	1.12457e+06	3.79279e+06	1.54355e+06	3.88749e+06	591975	6.20213e+06	5.16358e+06	1.67976e+07	1.30311e+07	2.50973e+07	2.56706e+07
PGSC0003DMT400011562	NA	pep chromosome:SolTub_3.0:3:49956094:49956945:1 gene:PGSC0003DMG400004547 transcript:PGSC0003DMT400011562 gene_biotype:protein_coding transcript_biotype:protein_coding description:Proteinase inhibitor type-2 P303.51 [Source:PGSC_GENE;Acc:PGSC0003DMG400004547]	226	8	154	1.09253	1.19823	1.88608	1.31841	0.0478385	0.0910895	0.922033	0.747731	0.479479	0.502883	0.0419886	0.0509167	8.18285e+06	7.52945e+06	8.94001e+06	1.29651e+07	9.8049e+06	6.18417e+06	9.01719e+06	5.24417e+06	1.70071e+07	2.08972e+07	1.18884e+07	6.28546e+06	1.60559e+08	1.26262e+08	7.68092e+06	7.00442e+06	1.46253e+07	1.55056e+07
PGSC0003DMT400011563	NA	pep chromosome:SolTub_3.0:3:49930746:49931538:1 gene:PGSC0003DMG400004548 transcript:PGSC0003DMT400011563 gene_biotype:protein_coding transcript_biotype:protein_coding description:Proteinase inhibitor type-2 CEVI57 [Source:PGSC_GENE;Acc:PGSC0003DMG400004548]	74	2	205	1.58852	5.50469	2.78165	0.748095	0.576788	0.508587	0.353433	0.166345	0.113507	0.483281	0.145444	0.0926014	470570	161697	747511	518967	2.59035e+06	2.70023e+06	1.59892e+06	787144	4.44764e+06	3.1085e+06	1.19615e+06	762464	1.2002e+07	5.82472e+06	6.92262e+06	2.3971e+06	6.10406e+06	2.05756e+06
PGSC0003DMT400011811	NA	pep chromosome:SolTub_3.0:12:60274415:60274997:1 gene:PGSC0003DMG400004639 transcript:PGSC0003DMT400011811 gene_biotype:protein_coding transcript_biotype:protein_coding description:Photosystem II 5 kDa protein, chloroplastic [Source:PGSC_GENE;Acc:PGSC0003DMG400004639]	177	3	112	1.49166	0.65571	1.68771	0.875069	4.1648	2.40592	0.316761	0.230997	0.080617	0.652819	4.51226e-05	0.119253	8.67633e+06	4.26641e+06	1.29421e+07	6.75524e+06	5.68916e+06	1.74263e+06	1.70964e+07	7.45604e+06	2.88538e+07	9.09694e+06	1.49605e+07	5.29232e+06	2.95246e+06	747362	1.22964e+07	2.22446e+06	7.10338e+06	4.70022e+06
PGSC0003DMT400013837	NA	pep chromosome:SolTub_3.0:9:21044072:21045271:1 gene:PGSC0003DMG400005415 transcript:PGSC0003DMT400013837 gene_biotype:protein_coding transcript_biotype:protein_coding description:Gene of unknown function [Source:PGSC_GENE;Acc:PGSC0003DMG400005415]	155	6	244	1.73258	1.70878	1.14374	1.21131	1.55304	1.72581	0.0487789	0.0792145	0.744651	0.693952	0.125337	0.0938672	3.38008e+06	651792	5.85628e+06	2.03093e+06	5.77582e+06	2.29233e+06	1.24212e+06	1.04452e+06	1.42067e+06	174774	1.50459e+06	751076	1.60468e+06	399646	2.49213e+06	680666	2.76937e+06	822067
PGSC0003DMT400015703	NA	pep chromosome:SolTub_3.0:7:44598829:44599844:1 gene:PGSC0003DMG400006137 transcript:PGSC0003DMT400015703 gene_biotype:protein_coding transcript_biotype:protein_coding description:Membrane protein [Source:PGSC_GENE;Acc:PGSC0003DMG400006137]	1	1	188	NA	NA	NA	NA	0.040236	0.0774919	NA	NA	NA	NA	NA	NA	NA	NA	NA	NA	NA	NA	NA	NA	NA	NA	NA	NA	1.0967e+08	0	4.41269e+06	1.97724e+06	8.49857e+06	3.37219e+06
PGSC0003DMT400016248	NA	pep chromosome:SolTub_3.0:4:7613734:7615212:1 gene:PGSC0003DMG400006348 transcript:PGSC0003DMT400016248 gene_biotype:protein_coding transcript_biotype:protein_coding description:Gene of unknown function [Source:PGSC_GENE;Acc:PGSC0003DMG400006348]	9	1	76	1.36953	1.11504	0.97878	0.560437	NA	NA	0.0746208	0.662937	0.952409	0.145264	NA	NA	199592	65962.5	273347	28836.3	222553	46529.7	376241	128535	368257	149383	210859	15964.6	NA	NA	135094	13720.5	149824	29811.1
PGSC0003DMT400017057	NA	pep chromosome:SolTub_3.0:4:60205627:60207072:1 gene:PGSC0003DMG400006661 transcript:PGSC0003DMT400017057 gene_biotype:protein_coding transcript_biotype:protein_coding description:ASR4 [Source:PGSC_GENE;Acc:PGSC0003DMG400006661]	281	12	306	0.213578	0.473394	0.351277	0.274935	3.40073	1.85273	0.0444187	0.145637	0.107766	0.081053	0.0386871	0.297163	8.47766e+06	5.47786e+06	1.81064e+06	1.15463e+06	4.01327e+06	821331	1.6662e+06	1.12211e+06	585299	407672	458097	454614	3.81279e+06	4.86706e+06	1.29662e+07	5.58819e+06	7.06406e+06	3.21147e+06
PGSC0003DMT400017060	NA	pep chromosome:SolTub_3.0:4:60197696:60199095:1 gene:PGSC0003DMG400006662 transcript:PGSC0003DMT400017060 gene_biotype:protein_coding transcript_biotype:protein_coding description:Ci21A protein [Source:PGSC_GENE;Acc:PGSC0003DMG400006662]	146	8	109	0.345657	0.515742	0.219939	0.75082	1.86145	1.56547	0.0610716	0.162877	0.000260913	0.139057	0.214526	0.357061	5.61315e+06	3.34533e+06	1.94022e+06	431630	2.89494e+06	1.14948e+06	1.01118e+07	2.15339e+06	2.22398e+06	1.35947e+06	7.59215e+06	2.18473e+06	4.69099e+06	4.3991e+06	8.73207e+06	4.07261e+06	7.34359e+06	3.18086e+06
PGSC0003DMT400017419	NA	pep chromosome:SolTub_3.0:1:64824365:64826057:-1 gene:PGSC0003DMG402006771 transcript:PGSC0003DMT400017419 gene_biotype:protein_coding transcript_biotype:protein_coding description:Conserved gene of unknown function [Source:PGSC_GENE;Acc:PGSC0003DMG402006771]	1	1	301	NA	NA	NA	NA	NA	NA	NA	NA	NA	NA	NA	NA	NA	NA	NA	NA	NA	NA	NA	NA	NA	NA	NA	NA	NA	NA	NA	NA	NA	NA
PGSC0003DMT400018026	NA	pep chromosome:SolTub_3.0:5:45115440:45116725:-1 gene:PGSC0003DMG400007002 transcript:PGSC0003DMT400018026 gene_biotype:protein_coding transcript_biotype:protein_coding description:Serine/threonine protein kinase [Source:PGSC_GENE;Acc:PGSC0003DMG400007002]	1	1	398	NA	NA	NA	NA	NA	NA	NA	NA	NA	NA	NA	NA	NA	NA	NA	NA	NA	NA	NA	NA	NA	NA	NA	NA	NA	NA	144116	0	257946	99823
PGSC0003DMT400018382	NA	pep chromosome:SolTub_3.0:6:55413245:55413907:1 gene:PGSC0003DMG401007138 transcript:PGSC0003DMT400018382 gene_biotype:protein_coding transcript_biotype:protein_coding description:Conserved gene of unknown function [Source:PGSC_GENE;Acc:PGSC0003DMG401007138]	130	12	220	0.901743	1.0331	1.31669	1.8729	0.892711	0.728353	0.652804	0.820138	0.0916138	0.19335	0.526377	0.118224	3.1947e+06	535530	2.8808e+06	1.23237e+06	3.30045e+06	723431	2.50026e+06	601330	3.29207e+06	566761	4.68273e+06	3.01426e+06	6.01878e+06	1.86202e+06	5.37303e+06	578943	4.3838e+06	155542
PGSC0003DMT400019839	NA	pep chromosome:SolTub_3.0:6:44929051:44929884:1 gene:PGSC0003DMG400007672 transcript:PGSC0003DMT400019839 gene_biotype:protein_coding transcript_biotype:protein_coding description:Gene of unknown function [Source:PGSC_GENE;Acc:PGSC0003DMG400007672]	154	2	80	1.19173	1.61644	1.20908	1.38124	NA	NA	0.627474	0.00265232	0.492156	0.339769	NA	NA	2.06716e+06	197176	2.46349e+06	1.55858e+06	3.34143e+06	560427	1.84304e+06	995628	2.22838e+06	393973	2.54568e+06	961881	NA	NA	63208.9	0	NA	NA
PGSC0003DMT400020915	NA	pep chromosome:SolTub_3.0:11:41342343:41343183:1 gene:PGSC0003DMG400008097 transcript:PGSC0003DMT400020915 gene_biotype:protein_coding transcript_biotype:protein_coding description:KiTH-2 [Source:PGSC_GENE;Acc:PGSC0003DMG400008097]	115	2	166	2.1394	1.95321	8.30426	4.21023	1.49615	2.46741	0.0865017	0.0770553	0.0110778	0.161153	0.387163	0.0762728	1.47393e+06	801448	3.15334e+06	1.30197e+06	2.8789e+06	813119	272941	262095	2.26657e+06	800412	1.14914e+06	746574	782131	403041	1.17018e+06	597757	1.92984e+06	837487
PGSC0003DMT400020916	NA	pep chromosome:SolTub_3.0:11:41337544:41338406:1 gene:PGSC0003DMG400008098 transcript:PGSC0003DMT400020916 gene_biotype:protein_coding transcript_biotype:protein_coding description:KiTH-2 [Source:PGSC_GENE;Acc:PGSC0003DMG400008098]	119	3	212	2.60665	1.55725	2.33679	1.97684	1.56823	1.26642	0.0463017	0.185914	0.0321314	0.13883	0.377736	0.589339	2.36909e+06	865000	6.17539e+06	3.11432e+06	3.68928e+06	1.60665e+06	843705	403016	1.97156e+06	652978	1.66787e+06	792282	1.55804e+06	801649	2.44338e+06	1.71843e+06	1.97314e+06	1.23992e+06
PGSC0003DMT400020923	NA	pep chromosome:SolTub_3.0:11:41321245:41324503:1 gene:PGSC0003DMG400008101 transcript:PGSC0003DMT400020923 gene_biotype:protein_coding transcript_biotype:protein_coding description:KiTH-2 [Source:PGSC_GENE;Acc:PGSC0003DMG400008101]	97	6	160	3.28765	5.93543	0.721199	1.23118	2.27993	3.17555	0.00347564	0.0885429	0.444132	0.656081	0.116785	0.0499283	1.38685e+06	660934	4.55948e+06	1.40271e+06	8.23157e+06	7.03066e+06	1.84873e+06	1.25081e+06	1.3333e+06	275079	2.27613e+06	1.36092e+06	950966	463238	2.16814e+06	1.30486e+06	3.01984e+06	1.64507e+06
PGSC0003DMT400022056	NA	pep chromosome:SolTub_3.0:12:55216678:55222718:-1 gene:PGSC0003DMG400008553 transcript:PGSC0003DMT400022056 gene_biotype:protein_coding transcript_biotype:protein_coding description:Cellulase containing protein [Source:PGSC_GENE;Acc:PGSC0003DMG400008553]	14	1	511	0.958002	1.14924	0.579967	0.432783	0.553509	0.457319	0.917765	0.64889	0.351208	NA	0.282749	0.151754	433947	230276	415723	215562	498709	148245	369653	153645	214386	19221.4	159980	0	399112	209633	220912	158010	182522	47142.6
PGSC0003DMT400022129	NA	pep chromosome:SolTub_3.0:9:46346331:46348439:1 gene:PGSC0003DMG400008584 transcript:PGSC0003DMT400022129 gene_biotype:protein_coding transcript_biotype:protein_coding description:Conserved gene of unknown function [Source:PGSC_GENE;Acc:PGSC0003DMG400008584]	1	1	360	NA	NA	NA	NA	NA	NA	NA	NA	NA	NA	NA	NA	NA	NA	NA	NA	NA	NA	NA	NA	NA	NA	NA	NA	NA	NA	NA	NA	NA	NA
PGSC0003DMT400023962	NA	pep chromosome:SolTub_3.0:11:14406871:14408214:1 gene:PGSC0003DMG400009268 transcript:PGSC0003DMT400023962 gene_biotype:protein_coding transcript_biotype:protein_coding description:Proteinase inhibitor [Source:PGSC_GENE;Acc:PGSC0003DMG400009268]	1	1	174	0.530811	NA	NA	NA	NA	NA	NA	NA	NA	NA	NA	NA	108617	0	57655.2	0	NA	NA	NA	NA	368300	0	265684	0	NA	NA	NA	NA	134958	17805.5
PGSC0003DMT400024598	NA	pep chromosome:SolTub_3.0:3:49798113:49798938:-1 gene:PGSC0003DMG400009511 transcript:PGSC0003DMT400024598 gene_biotype:protein_coding transcript_biotype:protein_coding description:Aspartic protease inhibitor 8 [Source:PGSC_GENE;Acc:PGSC0003DMG400009511]	595	4	219	0.557305	0.285281	0.817663	0.460273	0.809009	1.21569	0.0622601	0.0118781	0.581291	0.0957965	0.258951	0.339951	4.14301e+06	1.54451e+06	2.30892e+06	695722	1.18192e+06	977504	6.18876e+06	3.14502e+06	5.06032e+06	2.35173e+06	2.84852e+06	1.62357e+06	7.53792e+06	1.61826e+06	6.09824e+06	1.73089e+06	9.16381e+06	2.76606e+06
PGSC0003DMT400024601	NA	pep chromosome:SolTub_3.0:3:49830058:49830845:-1 gene:PGSC0003DMG400009513 transcript:PGSC0003DMT400024601 gene_biotype:protein_coding transcript_biotype:protein_coding description:Aspartic protease inhibitor 5 [Source:PGSC_GENE;Acc:PGSC0003DMG400009513]	723	9	218	0.589052	0.407728	1.37062	0.627143	0.579874	0.798039	0.537488	0.373712	0.642531	0.380339	0.0246276	0.404398	3.16555e+07	3.9348e+07	1.86467e+07	9.10953e+06	1.29068e+07	5.99089e+06	7.81282e+07	5.32543e+07	1.07084e+08	1.07627e+08	4.89976e+07	3.31928e+07	1.50801e+07	3.28908e+06	8.74454e+06	3.2e+06	1.20345e+07	6.08832e+06
PGSC0003DMT400024602	NA	pep chromosome:SolTub_3.0:3:49841306:49842079:-1 gene:PGSC0003DMG400009514 transcript:PGSC0003DMT400024602 gene_biotype:protein_coding transcript_biotype:protein_coding description:Kunitz-type protease inhibitor [Source:PGSC_GENE;Acc:PGSC0003DMG400009514]	65	6	222	0.57773	0.488951	0.962056	0.788431	0.448853	0.291157	0.254976	0.284273	0.936546	0.552327	0.195635	0.0271239	2.73923e+06	1.68409e+06	1.58254e+06	850296	1.33935e+06	768179	6.55573e+06	4.27073e+06	6.30698e+06	4.29372e+06	5.16874e+06	1.32697e+06	1.56144e+06	687557	700856	758468	454623	336724
PGSC0003DMT400025812	NA	pep chromosome:SolTub_3.0:4:71448354:71449958:-1 gene:PGSC0003DMG400009968 transcript:PGSC0003DMT400025812 gene_biotype:protein_coding transcript_biotype:protein_coding description:25 kDa protein dehydrin [Source:PGSC_GENE;Acc:PGSC0003DMG400009968]	190	11	209	0.575326	0.844771	4.30099	2.57884	0.58013	0.526603	0.16311	0.582775	1.43013e-05	0.429012	0.597556	0.566396	4.18647e+06	1.30411e+06	2.40858e+06	1.91283e+06	3.53661e+06	1.85882e+06	484274	192600	2.08286e+06	204001	1.24887e+06	1.82563e+06	8.77073e+06	1.32166e+07	5.08816e+06	2.20571e+06	4.6187e+06	4.26275e+06
PGSC0003DMT400026257	NA	pep chromosome:SolTub_3.0:3:43944960:43945792:1 gene:PGSC0003DMG400010128 transcript:PGSC0003DMT400026257 gene_biotype:protein_coding transcript_biotype:protein_coding description:Serine protease inhibitor 7 [Source:UniProtKB/Swiss-Prot;Acc:P30941]	80	3	221	NA	NA	NA	NA	NA	NA	NA	NA	NA	NA	NA	NA	NA	NA	283902	0	NA	NA	NA	NA	NA	NA	694159	0	NA	NA	NA	NA	NA	NA
PGSC0003DMT400026258	NA	pep chromosome:SolTub_3.0:3:43950496:43951544:1 gene:PGSC0003DMG400010129 transcript:PGSC0003DMT400026258 gene_biotype:protein_coding transcript_biotype:protein_coding description:Aspartic protease inhibitor 10 [Source:PGSC_GENE;Acc:PGSC0003DMG400010129]	28	2	169	0.904504	0.685649	0.693627	0.882803	0.0760122	0.443582	0.710551	0.0968436	0.0605367	0.545398	0.188767	0.47904	499578	147671	451871	199348	342535	78053	820953	225893	569435	45282.6	724740	204584	1.31862e+07	1.6952e+07	1.00231e+06	592336	5.84918e+06	1.01613e+07
PGSC0003DMT400026261	NA	pep chromosome:SolTub_3.0:3:43970657:43971412:1 gene:PGSC0003DMG400010131 transcript:PGSC0003DMT400026261 gene_biotype:protein_coding transcript_biotype:protein_coding description:Nb cell deth marker [Source:PGSC_GENE;Acc:PGSC0003DMG400010131]	107	7	198	2.97982	17.1148	1.19273	3.9001	3.27995	4.00093	0.0650526	0.132756	0.693572	0.016396	0.177846	0.100207	1.72896e+06	1.43043e+06	5.15199e+06	2.86606e+06	2.95907e+07	3.3266e+07	1.52324e+06	1.28431e+06	1.81683e+06	644858	5.9408e+06	2.62154e+06	1.87685e+06	1.01223e+06	6.15595e+06	5.70403e+06	7.50913e+06	5.97699e+06
PGSC0003DMT400026262	NA	pep chromosome:SolTub_3.0:3:43974090:43975015:1 gene:PGSC0003DMG400010132 transcript:PGSC0003DMT400026262 gene_biotype:protein_coding transcript_biotype:protein_coding description:Conserved gene of unknown function [Source:PGSC_GENE;Acc:PGSC0003DMG400010132]	106	12	245	1.70717	4.82559	0.986131	1.473	0.698876	0.887062	0.0400919	0.0418134	0.966087	0.162067	0.422822	0.76219	1.553e+06	703732	2.65125e+06	556914	7.49417e+06	4.85821e+06	1.55612e+06	873463	1.53454e+06	453116	2.29216e+06	387951	2.2178e+06	1.4603e+06	1.54997e+06	606504	1.96733e+06	653399
PGSC0003DMT400026272	NA	pep chromosome:SolTub_3.0:3:44147925:44148798:1 gene:PGSC0003DMG400010137 transcript:PGSC0003DMT400026272 gene_biotype:protein_coding transcript_biotype:protein_coding description:Cysteine protease inhibitor 1 [Source:PGSC_GENE;Acc:PGSC0003DMG400010137]	61	7	227	0.198482	0.269114	0.964338	0.25656	0.649244	1.04338	0.182106	0.287478	0.975888	0.443554	0.400518	0.922643	1.86953e+06	1.78621e+06	371068	246852	503115	247507	1.85129e+06	2.49488e+06	1.78527e+06	3.4215e+06	474966	435702	699452	337309	454115	228391	729795	46889.8
PGSC0003DMT400026280	NA	pep chromosome:SolTub_3.0:3:44221914:44222585:1 gene:PGSC0003DMG400010141 transcript:PGSC0003DMT400026280 gene_biotype:protein_coding transcript_biotype:protein_coding description:Stigma expressed protein [Source:PGSC_GENE;Acc:PGSC0003DMG400010141]	9	2	223	NA	0.128882	2.38695	1.12745	NA	100	NA	NA	0.409301	0.882604	NA	0.05	2.57523e+06	2.92568e+06	NA	NA	331902	0	774818	717840	1.84946e+06	1.61313e+06	873571	141288	NA	NA	138163	0	588120	368324
PGSC0003DMT400026285	NA	pep chromosome:SolTub_3.0:3:44285038:44285890:1 gene:PGSC0003DMG400010143 transcript:PGSC0003DMT400026285 gene_biotype:protein_coding transcript_biotype:protein_coding description:Cysteine protease inhibitor 1 [Source:PGSC_GENE;Acc:PGSC0003DMG400010143]	22	4	222	0.269201	0.206904	3.48294	5.89276	0.746204	1.71321	0.229508	0.190397	0.560044	0.356534	0.634973	0.394716	1.24943e+06	1.10177e+06	336346	209358	258511	85193.3	818991	34355.3	2.8525e+06	3.4085e+06	4.82611e+06	4.44345e+06	1.19847e+06	511635	894302	921443	2.05323e+06	1.43553e+06
PGSC0003DMT400026289	NA	pep chromosome:SolTub_3.0:3:44385036:44385817:1 gene:PGSC0003DMG400010146 transcript:PGSC0003DMT400026289 gene_biotype:protein_coding transcript_biotype:protein_coding description:Kunitz-type tuber invertase inhibitor [Source:PGSC_GENE;Acc:PGSC0003DMG400010146]	48	1	219	1.61482	7.8626	NA	1.64916	NA	100	NA	NA	NA	0.0750271	NA	0.05	166742	0	269258	23295.8	1.31102e+06	0	104031	1977.97	NA	NA	171564	19519.8	NA	NA	512298	155658	1.66507e+06	2.43226e+06
PGSC0003DMT400026364	NA	pep chromosome:SolTub_3.0:3:43994118:43995506:-1 gene:PGSC0003DMG400010170 transcript:PGSC0003DMT400026364 gene_biotype:protein_coding transcript_biotype:protein_coding description:Miraculin [Source:PGSC_GENE;Acc:PGSC0003DMG400010170]	70	5	216	0.235225	0.3244	1.68383	0.961769	NA	NA	0.222842	0.411516	0.389366	0.942243	NA	NA	8.54992e+06	9.79655e+06	2.01115e+06	1.39376e+06	2.77359e+06	861943	6.16466e+06	4.45337e+06	1.03802e+07	8.12331e+06	5.92899e+06	4.46349e+06	346690	0	NA	NA	NA	NA
PGSC0003DMT400027697	NA	pep chromosome:SolTub_3.0:1:82706193:82707028:-1 gene:PGSC0003DMG400010675 transcript:PGSC0003DMT400027697 gene_biotype:protein_coding transcript_biotype:protein_coding description:Dynamin [Source:PGSC_GENE;Acc:PGSC0003DMG400010675]	3	1	96	1.54024	1.67531	NA	NA	NA	NA	NA	NA	NA	NA	NA	NA	210815	0	324706	16455.1	353180	14233.9	NA	NA	132014	0	143848	0	NA	NA	310119	62175	341592	12639.1
PGSC0003DMT400027943	NA	pep chromosome:SolTub_3.0:4:7634007:7635094:1 gene:PGSC0003DMG400010759 transcript:PGSC0003DMT400027943 gene_biotype:protein_coding transcript_biotype:protein_coding description:Gene of unknown function [Source:PGSC_GENE;Acc:PGSC0003DMG400010759]	41	4	91	1.82801	2.58414	0.331232	1.57637	0.758383	1.0981	0.336775	0.0239892	0.153668	0.63351	0.508989	0.829051	1.92117e+06	1.13882e+06	3.51192e+06	2.89787e+06	4.96457e+06	1.87164e+06	939885	585666	311320	206134	1.48161e+06	1.17212e+06	1.32357e+06	678104	1.00378e+06	629605	1.45342e+06	854631
PGSC0003DMT400030679	NA	pep chromosome:SolTub_3.0:7:41584575:41588514:1 gene:PGSC0003DMG400011753 transcript:PGSC0003DMT400030679 gene_biotype:protein_coding transcript_biotype:protein_coding description:Uro-adherence factor A [Source:PGSC_GENE;Acc:PGSC0003DMG400011753]	167	27	1093	3.70199	2.12641	0.359112	0.81996	0.680524	0.920862	0.224591	0.0514124	0.000287245	0.148492	0.603846	0.904048	2.54044e+06	530275	9.40468e+06	1.04175e+07	5.40201e+06	2.44434e+06	4.74126e+06	504979	1.70264e+06	857479	3.88764e+06	940734	9.43718e+06	1.07327e+07	6.42223e+06	3.07603e+06	8.69034e+06	5.37754e+06
PGSC0003DMT400031196	NA	pep chromosome:SolTub_3.0:00:22157688:22159141:1 gene:PGSC0003DMG400011949 transcript:PGSC0003DMT400031196 gene_biotype:protein_coding transcript_biotype:protein_coding description:Non-specific lipid-transfer protein [Source:PGSC_GENE;Acc:PGSC0003DMG400011949]	71	4	105	1.93097	3.44336	0.285565	1.01142	2.74535	1.53534	0.273314	0.0993698	0.359195	0.98893	0.000337209	0.39195	1.97349e+06	987095	3.81074e+06	2.96391e+06	6.79544e+06	5.07968e+06	1.58191e+06	2.30256e+06	451738	313427	1.59998e+06	1.03617e+06	991933	319254	2.7232e+06	373942	1.52296e+06	986176
PGSC0003DMT400031525	NA	pep chromosome:SolTub_3.0:9:55671793:55672462:1 gene:PGSC0003DMG400012089 transcript:PGSC0003DMT400031525 gene_biotype:protein_coding transcript_biotype:protein_coding description:Type I serine protease inhibitor [Source:PGSC_GENE;Acc:PGSC0003DMG400012089]	522	8	90	0.260303	0.145794	1.0658	0.549631	0.010087	0.0486655	0.100279	0.0665913	0.907701	0.293523	0.062295	0.0720732	1.04719e+07	8.29029e+06	2.72586e+06	902075	1.52674e+06	1.5277e+06	1.62243e+07	1.10502e+07	1.72919e+07	1.40104e+07	8.91737e+06	6.8463e+06	6.17655e+08	5.64712e+08	6.2303e+06	1.03681e+07	3.00584e+07	5.45936e+07
PGSC0003DMT400031565	NA	pep chromosome:SolTub_3.0:8:56809726:56812829:-1 gene:PGSC0003DMG400012109 transcript:PGSC0003DMT400031565 gene_biotype:protein_coding transcript_biotype:protein_coding description:Mitochondrial import inner membrane translocase subunit Tim13 [Source:PGSC_GENE;Acc:PGSC0003DMG400012109]	46	6	86	0.950902	1.50759	0.870099	1.17119	0.428825	0.375733	0.89957	0.121214	0.686754	0.397964	0.0349045	0.0444174	1.09971e+06	444332	1.04572e+06	699806	1.65792e+06	466124	366824	101555	319173	192498	429620	77689.2	763358	319630	327347	71273.7	286819	62482
PGSC0003DMT400031898	NA	pep chromosome:SolTub_3.0:8:56686275:56689364:1 gene:PGSC0003DMG400012236 transcript:PGSC0003DMT400031898 gene_biotype:protein_coding transcript_biotype:protein_coding description:Conserved gene of unknown function [Source:PGSC_GENE;Acc:PGSC0003DMG400012236]	1	1	72	NA	NA	NA	NA	NA	NA	NA	NA	NA	NA	NA	NA	NA	NA	NA	NA	NA	NA	NA	NA	NA	NA	NA	NA	NA	NA	NA	NA	NA	NA
PGSC0003DMT400032102	NA	pep chromosome:SolTub_3.0:8:55182424:55183007:-1 gene:PGSC0003DMG401012324 transcript:PGSC0003DMT400032102 gene_biotype:protein_coding transcript_biotype:protein_coding description:Glycoside hydrolase family 28 protein [Source:PGSC_GENE;Acc:PGSC0003DMG401012324]	21	1	84	1.23521	2.79522	1.02581	1.37089	1.68852	1.77901	0.481315	0.0486127	0.932586	0.358873	0.313488	0.373379	469398	166042	579803	248659	1.31207e+06	705919	595391	280705	610757	212501	816216	356474	917385	441755	1.54902e+06	613229	1.63204e+06	828309
PGSC0003DMT400032497	NA	pep chromosome:SolTub_3.0:8:440106:442615:-1 gene:PGSC0003DMG400012481 transcript:PGSC0003DMT400032497 gene_biotype:protein_coding transcript_biotype:protein_coding description:Lipid binding protein [Source:PGSC_GENE;Acc:PGSC0003DMG400012481]	10	2	139	2.13348	5.36683	NA	NA	1.37387	3.20729	0.637239	0.133959	NA	NA	NA	NA	146067	30279	311632	394035	783919	341508	NA	NA	NA	NA	NA	NA	157556	0	216462	117859	505327	75892.8
PGSC0003DMT400032880	NA	pep chromosome:SolTub_3.0:2:47369925:47373114:-1 gene:PGSC0003DMG400012631 transcript:PGSC0003DMT400032880 gene_biotype:protein_coding transcript_biotype:protein_coding description:Microtubule-associated protein futsch [Source:PGSC_GENE;Acc:PGSC0003DMG400012631]	7	1	379	0.8999	0.527561	NA	NA	0.809198	1.65858	0.894333	NA	NA	NA	0.642124	0.122121	240067	178459	216036	160798	126650	0	NA	NA	NA	NA	499184	56170.3	458418	200876	370951	169153	760326	107661
PGSC0003DMT400034556	NA	pep chromosome:SolTub_3.0:11:473121:476072:-1 gene:PGSC0003DMG400013283 transcript:PGSC0003DMT400034556 gene_biotype:protein_coding transcript_biotype:protein_coding description:Cystatin [Source:PGSC_GENE;Acc:PGSC0003DMG400013283]	9	2	199	0.963423	0.982696	0.229101	0.525904	0.637574	1.17171	0.936785	0.926902	0.05	0.491464	0.165334	0.567383	169818	35451.8	163607	129450	166880	31235.5	770808	872551	176593	0	405371	184310	198197	49857.7	126365	48256.7	232230	75032.7
PGSC0003DMT400035929	NA	pep chromosome:SolTub_3.0:8:37019719:37023974:-1 gene:PGSC0003DMG400013830 transcript:PGSC0003DMT400035929 gene_biotype:protein_coding transcript_biotype:protein_coding description:Major latex protein [Source:PGSC_GENE;Acc:PGSC0003DMG400013830]	33	1	104	NA	NA	1.10328	0.92784	1.68953	2.42321	NA	NA	NA	NA	0.577605	0.390204	NA	NA	86695.9	0	46631.5	12512.1	327177	0	360966	0	303568	0	223923	7470.71	378324	294465	542613	382203
PGSC0003DMT400039492	NA	pep chromosome:SolTub_3.0:3:50377078:50377923:1 gene:PGSC0003DMG400015267 transcript:PGSC0003DMT400039492 gene_biotype:protein_coding transcript_biotype:protein_coding description:Kunitz-type protease inhibitor [Source:PGSC_GENE;Acc:PGSC0003DMG400015267]	243	14	221	7.07362	26.1901	28.6782	5.59373	0.180928	0.375731	0.0512859	0.0475811	0.00587539	0.334349	0.29673	0.42071	6.91999e+06	4.83249e+06	4.89494e+07	3.63916e+07	1.81235e+08	1.49051e+08	5.74161e+06	2.1304e+06	1.64659e+08	8.54238e+07	3.2117e+07	5.13063e+07	4.87567e+07	7.14508e+07	8.82146e+06	3.84953e+06	1.83194e+07	6.27501e+06
PGSC0003DMT400039536	NA	pep chromosome:SolTub_3.0:3:50085156:50086034:1 gene:PGSC0003DMG400015287 transcript:PGSC0003DMT400039536 gene_biotype:protein_coding transcript_biotype:protein_coding description:Proteinase inhibitor type-2 CEVI57 [Source:PGSC_GENE;Acc:PGSC0003DMG400015287]	55	3	207	1.20485	0.162616	1.23624	0.973011	0.0655529	0.127313	0.891147	0.326776	0.832772	0.972836	0.0383104	0.0509786	3.2079e+06	5.0126e+06	3.86504e+06	6.82701e+06	521656	310202	6.47936e+06	8.94965e+06	8.01005e+06	1.0809e+07	6.30449e+06	4.36017e+06	5.86899e+07	4.41735e+07	3.84729e+06	3.17456e+06	7.47198e+06	6.5861e+06
PGSC0003DMT400039541	NA	pep chromosome:SolTub_3.0:3:50043509:50044247:1 gene:PGSC0003DMG400015289 transcript:PGSC0003DMT400039541 gene_biotype:protein_coding transcript_biotype:protein_coding description:Proteinase inhibitor type-2 CEVI57 [Source:PGSC_GENE;Acc:PGSC0003DMG400015289]	62	2	205	NA	NA	2.27076	1.04986	0.0844116	0.0821264	NA	NA	0.378854	0.915537	0.0366714	0.0362217	NA	NA	NA	NA	671612	0	1.73241e+06	1.01622e+06	3.93388e+06	4.61625e+06	1.81879e+06	1.20781e+06	8.58021e+07	6.2543e+07	7.24269e+06	4.82902e+06	7.04661e+06	4.25351e+06
PGSC0003DMT400039544	NA	pep chromosome:SolTub_3.0:3:50010387:50011368:1 gene:PGSC0003DMG400015290 transcript:PGSC0003DMT400039544 gene_biotype:protein_coding transcript_biotype:protein_coding description:Proteinase inhibitor type-2 CEVI57 [Source:PGSC_GENE;Acc:PGSC0003DMG400015290]	29	7	200	NA	NA	NA	NA	0.212495	0.261373	NA	NA	NA	NA	NA	NA	NA	NA	1.05052e+06	88074.9	1.0788e+07	3.52229e+06	NA	NA	205615	0	NA	NA	1.02361e+06	0	217513	0	267545	161514
PGSC0003DMT400040663	NA	pep chromosome:SolTub_3.0:8:46332371:46334717:-1 gene:PGSC0003DMG400015720 transcript:PGSC0003DMT400040663 gene_biotype:protein_coding transcript_biotype:protein_coding description:Gene of unknown function [Source:PGSC_GENE;Acc:PGSC0003DMG400015720]	2	1	68	NA	NA	NA	NA	NA	NA	NA	NA	NA	NA	NA	NA	NA	NA	NA	NA	NA	NA	NA	NA	NA	NA	NA	NA	NA	NA	NA	NA	NA	NA
PGSC0003DMT400041539	NA	pep chromosome:SolTub_3.0:11:15479109:15481840:1 gene:PGSC0003DMG400016101 transcript:PGSC0003DMT400041539 gene_biotype:protein_coding transcript_biotype:protein_coding description:Patellin-3 [Source:PGSC_GENE;Acc:PGSC0003DMG400016101]	10	5	207	5.03933	17.1574	0.921297	1.88725	NA	NA	NA	NA	0.74639	0.253735	NA	NA	76533.3	0	385676	250976	1.31311e+06	807999	167384	40392.3	154210	6146.46	315894	132530	442761	136033	NA	NA	NA	NA
PGSC0003DMT400041542	NA	pep chromosome:SolTub_3.0:8:41197922:41198564:1 gene:PGSC0003DMG400016102 transcript:PGSC0003DMT400041542 gene_biotype:protein_coding transcript_biotype:protein_coding description:Non-specific lipid-transfer protein [Source:PGSC_GENE;Acc:PGSC0003DMG400016102]	39	2	116	0.712656	0.606449	0.563745	1.38176	NA	NA	0.529887	0.206936	0.29448	0.344497	NA	NA	1.29745e+06	571589	924637	981315	786839	340430	877983	448599	494959	285801	1.21316e+06	493976	NA	NA	347085	73795.2	409810	144786
PGSC0003DMT400042038	NA	pep chromosome:SolTub_3.0:6:40395233:40399435:1 gene:PGSC0003DMG400016306 transcript:PGSC0003DMT400042038 gene_biotype:protein_coding transcript_biotype:protein_coding description:Conserved gene of unknown function [Source:PGSC_GENE;Acc:PGSC0003DMG400016306]	25	1	103	1.37473	1.14456	2.03863	1.59423	0.523596	0.465604	0.607052	0.777766	0.0123639	0.213693	0.143134	0.0797829	168263	68260.1	231316	106996	192587	79529.8	657388	259716	1.34017e+06	336386	1.04803e+06	516745	1.89575e+06	938000	992607	258292	882668	374774
PGSC0003DMT400042629	NA	pep chromosome:SolTub_3.0:6:49289156:49294123:-1 gene:PGSC0003DMG400016532 transcript:PGSC0003DMT400042629 gene_biotype:protein_coding transcript_biotype:protein_coding description:Thylakoid membrane phosphoprotein 14 kDa, chloroplast [Source:PGSC_GENE;Acc:PGSC0003DMG400016532]	37	1	168	0.833406	1.14001	1.00322	1.01747	1.51142	1.4793	0.333198	0.606675	0.990001	0.938773	0.281762	0.40671	304147	76697.2	253478	43463.9	346730	139226	467689	137351	469197	163777	475860	132957	436239	71160.9	659341	331406	645326	412948
PGSC0003DMT400045884	NA	pep chromosome:SolTub_3.0:4:25441:26316:-1 gene:PGSC0003DMG400017799 transcript:PGSC0003DMT400045884 gene_biotype:protein_coding transcript_biotype:protein_coding description:Conserved gene of unknown function [Source:PGSC_GENE;Acc:PGSC0003DMG400017799]	1	1	291	5.26117	2.56628	NA	NA	0.590593	NA	0.0362643	NA	NA	NA	NA	NA	19608.1	15217.4	103162	6005.71	50319.8	0	NA	NA	NA	NA	NA	NA	91387.3	18773.8	53972.8	0	NA	NA
PGSC0003DMT400046159	NA	pep chromosome:SolTub_3.0:9:60249708:60251109:1 gene:PGSC0003DMG400017918 transcript:PGSC0003DMT400046159 gene_biotype:protein_coding transcript_biotype:protein_coding description:Glycine-rich protein [Source:PGSC_GENE;Acc:PGSC0003DMG400017918]	2	1	125	NA	NA	0.525002	0.966688	0.281548	0.315892	NA	NA	NA	0.923818	0.05	0.316856	NA	NA	26783.5	0	NA	NA	274687	91261.9	144211	0	265536	107246	745553	667637	209909	0	235514	84364.2
PGSC0003DMT400046956	NA	pep chromosome:SolTub_3.0:1:79013979:79017601:-1 gene:PGSC0003DMG400018239 transcript:PGSC0003DMT400046956 gene_biotype:protein_coding transcript_biotype:protein_coding description:GRIP and coiled-coil domain-containing protein [Source:PGSC_GENE;Acc:PGSC0003DMG400018239]	94	13	781	0.92726	1.55145	0.622709	1.09999	3.77087	3.62146	0.861966	0.240901	0.247404	0.796202	0.00114704	0.0105586	3.05168e+06	1.05739e+06	2.8297e+06	2.23503e+06	4.73454e+06	2.43766e+06	820593	444079	510991	221498	902642	424797	668250	462174	2.51988e+06	317515	2.42004e+06	505458
PGSC0003DMT400048681	NA	pep chromosome:SolTub_3.0:8:45888403:45890289:-1 gene:PGSC0003DMG400018914 transcript:PGSC0003DMT400048681 gene_biotype:protein_coding transcript_biotype:protein_coding description:Polyphenol oxidase [Source:PGSC_GENE;Acc:PGSC0003DMG400018914]	6	2	556	0.861184	0.739386	NA	NA	NA	NA	0.719714	0.449332	NA	NA	NA	NA	172575	51603.9	148619	51475.9	127600	55696	NA	NA	82740.9	17433.7	NA	NA	NA	NA	65494.2	14134.7	72359.6	12440.2
PGSC0003DMT400048706	NA	pep chromosome:SolTub_3.0:8:45840965:45842954:-1 gene:PGSC0003DMG400018925 transcript:PGSC0003DMT400048706 gene_biotype:protein_coding transcript_biotype:protein_coding description:Polyphenol oxidase B, chloroplastic [Source:PGSC_GENE;Acc:PGSC0003DMG400018925]	5	1	322	1.12858	1.67922	1.20467	NA	NA	NA	0.742716	0.129512	NA	NA	NA	NA	90028.8	25145.4	101605	33573.8	151178	32525.2	120830	10780.3	145560	0	NA	NA	NA	NA	NA	NA	NA	NA
PGSC0003DMT400049626	NA	pep chromosome:SolTub_3.0:7:53821005:53823116:1 gene:PGSC0003DMG400019277 transcript:PGSC0003DMT400049626 gene_biotype:protein_coding transcript_biotype:protein_coding description:Conserved gene of unknown function [Source:PGSC_GENE;Acc:PGSC0003DMG400019277]	42	2	160	0.986602	3.71814	0.184635	0.600053	1.10352	1.07469	0.970086	0.250308	0.0528313	0.395534	0.735724	0.834934	764920	356429	754672	391969	2.84408e+06	3.33601e+06	5.17278e+06	3.70897e+06	955078	209269	3.10394e+06	2.73606e+06	1.91534e+06	920517	2.11362e+06	663290	2.05841e+06	958685
PGSC0003DMT400050249	NA	pep chromosome:SolTub_3.0:3:55965422:55965940:1 gene:PGSC0003DMG400019517 transcript:PGSC0003DMT400050249 gene_biotype:protein_coding transcript_biotype:protein_coding description:Chitin-binding lectin 1 [Source:PGSC_GENE;Acc:PGSC0003DMG400019517]	48	3	172	1.59916	1.20867	0.788877	0.539446	NA	NA	0.627245	0.863138	0.578032	0.312911	NA	NA	1.20301e+06	1.1878e+06	1.92381e+06	2.13203e+06	1.45405e+06	2.10462e+06	4.88866e+06	3.49633e+06	3.85656e+06	672596	2.63717e+06	2.29325e+06	NA	NA	NA	NA	NA	NA
PGSC0003DMT400051792	NA	pep chromosome:SolTub_3.0:6:58267208:58268606:-1 gene:PGSC0003DMG400020101 transcript:PGSC0003DMT400051792 gene_biotype:protein_coding transcript_biotype:protein_coding description:Wound-induced basic protein [Source:PGSC_GENE;Acc:PGSC0003DMG400020101]	112	4	47	1.13031	1.18558	0.78339	0.956309	0.634722	0.756919	0.187035	0.156585	0.247248	0.801784	0.0345676	0.0912728	2.72357e+06	410550	3.07847e+06	270987	3.22902e+06	499545	3.22576e+06	620602	2.52703e+06	931831	3.08482e+06	891358	3.58392e+06	352612	2.27479e+06	967479	2.71274e+06	836748
PGSC0003DMT400052331	NA	pep chromosome:SolTub_3.0:9:35668204:35669873:-1 gene:PGSC0003DMG400020312 transcript:PGSC0003DMT400052331 gene_biotype:protein_coding transcript_biotype:protein_coding description:Conserved gene of unknown function [Source:PGSC_GENE;Acc:PGSC0003DMG400020312]	2	1	333	NA	NA	NA	NA	NA	NA	NA	NA	NA	NA	NA	NA	NA	NA	NA	NA	NA	NA	NA	NA	NA	NA	NA	NA	NA	NA	NA	NA	NA	NA
PGSC0003DMT400053209	NA	pep chromosome:SolTub_3.0:6:2645104:2646808:1 gene:PGSC0003DMG400020653 transcript:PGSC0003DMT400053209 gene_biotype:protein_coding transcript_biotype:protein_coding description:Early tobacco anther 1 [Source:PGSC_GENE;Acc:PGSC0003DMG400020653]	28	2	160	1.60036	1.62476	1.11803	3.36412	2.30764	4.15858	0.128637	0.248508	0.897379	0.298237	NA	NA	1.0854e+06	216618	1.73703e+06	738020	1.76351e+06	1.06796e+06	801578	271092	896187	1.03373e+06	2.69661e+06	2.37881e+06	250493	0	578050	242105	1.0417e+06	291249
PGSC0003DMT400055372	NA	pep chromosome:SolTub_3.0:1:30899690:30903561:1 gene:PGSC0003DMG400021498 transcript:PGSC0003DMT400055372 gene_biotype:protein_coding transcript_biotype:protein_coding description:Syntaxin [Source:PGSC_GENE;Acc:PGSC0003DMG400021498]	1	1	85	NA	NA	NA	NA	NA	NA	NA	NA	NA	NA	NA	NA	NA	NA	NA	NA	NA	NA	NA	NA	NA	NA	NA	NA	NA	NA	NA	NA	NA	NA
PGSC0003DMT400055632	NA	pep chromosome:SolTub_3.0:9:61317803:61324208:-1 gene:PGSC0003DMG400021603 transcript:PGSC0003DMT400055632 gene_biotype:protein_coding transcript_biotype:protein_coding description:Hydroxyproline-rich glycoprotein (HRGP) [Source:PGSC_GENE;Acc:PGSC0003DMG400021603]	20	3	1561	1.12846	1.31858	0.570574	1.25181	2.50948	1.96583	0.595676	0.333836	NA	0.666202	0.102771	0.164039	594825	158465	671236	226686	784325	313448	274008	134030	156342	0	343006	161543	568414	292003	1.42642e+06	480098	1.11741e+06	310079
PGSC0003DMT400056024	NA	pep chromosome:SolTub_3.0:3:5190192:5190758:-1 gene:PGSC0003DMG400021761 transcript:PGSC0003DMT400056024 gene_biotype:protein_coding transcript_biotype:protein_coding description:Nonspecific lipid-transfer protein AKCS9 [Source:PGSC_GENE;Acc:PGSC0003DMG400021761]	53	5	96	0.290062	0.3774	0.613199	0.647078	0.355127	0.560569	0.202581	0.263407	0.404518	0.542583	NA	NA	844357	840791	244916	197944	318660	238839	1.72523e+06	1.38337e+06	1.05791e+06	621680	1.11636e+06	1.32406e+06	570171	0	202483	104969	319620	105018
PGSC0003DMT400056652	NA	pep chromosome:SolTub_3.0:6:2414949:2417283:-1 gene:PGSC0003DMG400022030 transcript:PGSC0003DMT400056652 gene_biotype:protein_coding transcript_biotype:protein_coding description:Transcription factor [Source:PGSC_GENE;Acc:PGSC0003DMG400022030]	1	1	323	NA	0.484746	3.00578	3.33397	NA	NA	NA	0.150285	0.0627211	NA	NA	NA	47739.2	7347.79	NA	NA	23141.4	15119.9	36237.5	14266.4	108922	24907.3	120815	0	NA	NA	17296.2	0	50859.3	32026.1
PGSC0003DMT400057781	NA	pep chromosome:SolTub_3.0:2:34338339:34340696:1 gene:PGSC0003DMG400022430 transcript:PGSC0003DMT400057781 gene_biotype:protein_coding transcript_biotype:protein_coding description:Polyphenoloxidase [Source:PGSC_GENE;Acc:PGSC0003DMG400022430]	300	26	539	1.59629	7.15077	0.990973	0.89645	2.28947	4.04139	0.357273	0.160963	0.979858	0.701184	0.315414	0.275734	5.95305e+06	5.35811e+06	9.50278e+06	4.91068e+06	4.25689e+07	4.71e+07	3.52938e+06	1.72199e+06	3.49752e+06	1.73773e+06	3.16392e+06	641062	3.76872e+06	1.82353e+06	8.62836e+06	8.88986e+06	1.52309e+07	1.95111e+07
PGSC0003DMT400061073	NA	pep chromosome:SolTub_3.0:1:80803781:80805356:-1 gene:PGSC0003DMG400023762 transcript:PGSC0003DMT400061073 gene_biotype:protein_coding transcript_biotype:protein_coding description:Globulin [Source:PGSC_GENE;Acc:PGSC0003DMG400023762]	20	1	362	1.65252	4.38293	NA	NA	NA	NA	NA	0.000627929	NA	NA	NA	NA	87830.7	6611.17	145142	0	384955	3432.25	NA	NA	93759.7	38186.8	105401	0	NA	NA	223638	56818.3	236765	0
PGSC0003DMT400061076	NA	pep chromosome:SolTub_3.0:1:80764519:80766195:-1 gene:PGSC0003DMG400023764 transcript:PGSC0003DMT400061076 gene_biotype:protein_coding transcript_biotype:protein_coding description:Globulin [Source:PGSC_GENE;Acc:PGSC0003DMG400023764]	19	1	362	1.0556	0.91087	0.682165	0.512866	0.222436	0.24878	0.913202	0.89673	0.134353	0.0704719	0.0920073	0.262683	208717	131481	220321	114349	190114	73179.3	1.47319e+06	526104	1.00496e+06	198285	755547	443510	738158	491599	164193	67815.2	183639	3382.27
PGSC0003DMT400061507	NA	pep chromosome:SolTub_3.0:9:7224323:7230265:1 gene:PGSC0003DMG400023935 transcript:PGSC0003DMT400061507 gene_biotype:protein_coding transcript_biotype:protein_coding description:Conserved gene of unknown function [Source:PGSC_GENE;Acc:PGSC0003DMG400023935]	5	2	223	1.65272	2.03474	1.79329	0.805474	NA	NA	NA	0.271062	0.0256969	0.381757	NA	NA	128941	10753	213104	0	262362	157632	304739	35296.2	546487	119951	245460	85201.1	482187	0	NA	NA	NA	NA
PGSC0003DMT400061875	NA	pep chromosome:SolTub_3.0:3:2777493:2778861:-1 gene:PGSC0003DMG400024075 transcript:PGSC0003DMT400061875 gene_biotype:protein_coding transcript_biotype:protein_coding description:Trypsin proteinase inhibitor [Source:PGSC_GENE;Acc:PGSC0003DMG400024075]	1	1	83	NA	NA	NA	NA	0.705714	1.13284	NA	NA	NA	NA	NA	NA	NA	NA	NA	NA	194132	0	NA	NA	NA	NA	448377	0	224250	0	158257	62778.4	254040	100014
PGSC0003DMT400061908	NA	pep chromosome:SolTub_3.0:4:59815932:59816707:-1 gene:PGSC0003DMG401024092 transcript:PGSC0003DMT400061908 gene_biotype:protein_coding transcript_biotype:protein_coding description:Ubiquitin interaction motif-containing protein [Source:PGSC_GENE;Acc:PGSC0003DMG401024092]	7	2	168	1.98804	1.44129	0.442064	0.563982	0.186338	0.406053	0.0365358	0.184196	0.195922	0.47036	NA	0.415427	186188	47113.9	370149	118558	268350	71927.1	660741	479813	292090	79481.6	372646	345276	921910	611017	171787	0	374344	217752
PGSC0003DMT400061912	NA	pep chromosome:SolTub_3.0:4:60138729:60139537:1 gene:PGSC0003DMG400024093 transcript:PGSC0003DMT400061912 gene_biotype:protein_coding transcript_biotype:protein_coding description:Ci21B protein [Source:PGSC_GENE;Acc:PGSC0003DMG400024093]	5	2	108	0.850084	0.612582	3.58818	1.26805	0.883116	0.950892	0.639276	0.110895	NA	0.708929	0.813083	0.929763	452557	122624	384712	214119	277228	130885	325948	85205.8	1.16956e+06	0	413319	184320	665384	339448	587611	468987	632709	513776
PGSC0003DMT400062932	NA	pep chromosome:SolTub_3.0:3:54016300:54019783:1 gene:PGSC0003DMG400024492 transcript:PGSC0003DMT400062932 gene_biotype:protein_coding transcript_biotype:protein_coding description:Deleted in split hand/splt foot protein 1 [Source:PGSC_GENE;Acc:PGSC0003DMG400024492]	18	2	74	1.24317	1.12387	NA	0.664868	100	100	0.500174	0.694112	NA	NA	0.05	0.05	340326	162589	423083	140234	382482	127705	1.54546e+06	322389	NA	NA	1.02753e+06	0	NA	NA	196590	29892	273209	113441
PGSC0003DMT400066844	NA	pep chromosome:SolTub_3.0:1:69558764:69559120:-1 gene:PGSC0003DMG400025988 transcript:PGSC0003DMT400066844 gene_biotype:protein_coding transcript_biotype:protein_coding description:Non-specific lipid-transfer protein [Source:PGSC_GENE;Acc:PGSC0003DMG400025988]	7	2	118	0.46581	0.659655	NA	0.587936	1.33914	0.755461	0.468728	0.567544	NA	0.4267	0.769342	0.716551	3.41431e+06	2.63262e+06	1.59042e+06	1.42125e+06	2.25227e+06	1.51604e+06	3.91689e+06	872791	NA	NA	2.30288e+06	2.10521e+06	1.00923e+06	628689	1.3515e+06	1.82695e+06	762436	527710
PGSC0003DMT400067717	NA	pep chromosome:SolTub_3.0:11:40443069:40443915:-1 gene:PGSC0003DMG400026337 transcript:PGSC0003DMT400067717 gene_biotype:protein_coding transcript_biotype:protein_coding description:Gene of unknown function [Source:PGSC_GENE;Acc:PGSC0003DMG400026337]	19	1	76	1.58982	1.54661	NA	NA	1.60431	0.531959	NA	NA	NA	NA	0.690505	0.222961	175762	0	279430	210504	271835	152589	NA	NA	NA	NA	NA	NA	482924	287282	774759	806198	256896	68627.4
PGSC0003DMT400068330	NA	pep chromosome:SolTub_3.0:2:25025488:25026328:-1 gene:PGSC0003DMG400026567 transcript:PGSC0003DMT400068330 gene_biotype:protein_coding transcript_biotype:protein_coding description:Conserved gene of unknown function [Source:PGSC_GENE;Acc:PGSC0003DMG400026567]	6	1	99	1.72052	1.76133	2.37215	4.79959	0.59331	1.01206	0.465435	0.325909	0.09576	0.0708435	0.239426	0.97957	734650	426533	1.26398e+06	1.31378e+06	1.29396e+06	980115	253834	138653	602133	294231	1.2183e+06	789609	411498	133971	244146	142168	416463	174647
PGSC0003DMT400069117	NA	pep chromosome:SolTub_3.0:10:2921278:2922067:1 gene:PGSC0003DMG400026883 transcript:PGSC0003DMT400069117 gene_biotype:protein_coding transcript_biotype:protein_coding description:Gene of unknown function [Source:PGSC_GENE;Acc:PGSC0003DMG400026883]	21	1	115	1.28978	1.32432	1.29054	1.10377	0.717146	0.632139	0.418829	0.499201	0.593262	0.818709	NA	NA	733290	324249	945785	326504	971110	588653	821616	550762	1.06033e+06	658291	906872	463508	301008	0	215867	48748.7	190279	53014.1
PGSC0003DMT400069948	NA	pep chromosome:SolTub_3.0:5:48327749:48328323:-1 gene:PGSC0003DMG400027197 transcript:PGSC0003DMT400069948 gene_biotype:protein_coding transcript_biotype:protein_coding description:DHN10 [Source:PGSC_GENE;Acc:PGSC0003DMG400027197]	44	1	91	1.24867	1.17919	1.27258	1.17546	1.44881	0.893674	0.561813	0.558863	0.387524	0.463891	0.158134	0.788349	1.14719e+06	107257	1.43246e+06	936590	1.35275e+06	665522	622037	175562	791591	326933	731181	222974	2.07267e+06	1.0099e+06	3.00291e+06	370851	1.85229e+06	880149
PGSC0003DMT400070621	NA	pep chromosome:SolTub_3.0:7:2086606:2088496:1 gene:PGSC0003DMG400027453 transcript:PGSC0003DMT400070621 gene_biotype:protein_coding transcript_biotype:protein_coding description:Ribonuclease t2 [Source:PGSC_GENE;Acc:PGSC0003DMG400027453]	21	2	251	NA	NA	0.899808	0.374886	NA	NA	NA	NA	NA	0.05	NA	NA	1.42347e+06	0	NA	NA	NA	NA	3.66038e+06	2.63784e+06	3.29364e+06	0	1.37222e+06	0	NA	NA	235909	71469.7	NA	NA
PGSC0003DMT400072225	NA	pep chromosome:SolTub_3.0:10:56840294:56842927:-1 gene:PGSC0003DMG400028107 transcript:PGSC0003DMT400072225 gene_biotype:protein_coding transcript_biotype:protein_coding description:50S ribosomal protein 5, chloroplastic [Source:PGSC_GENE;Acc:PGSC0003DMG400028107]	33	1	149	1.72958	2.40235	0.347545	0.869153	1.12175	2.37981	0.236682	0.0560427	0.0453091	0.632101	0.752589	0.00701388	3.13313e+06	341551	5.41902e+06	3.55759e+06	7.52687e+06	3.9206e+06	7.79039e+06	3.43972e+06	2.70751e+06	2.56527e+06	6.77104e+06	2.22461e+06	4.25646e+06	2.66318e+06	4.77469e+06	1.73164e+06	1.01296e+07	1.88998e+06
PGSC0003DMT400073479	NA	pep chromosome:SolTub_3.0:6:49714457:49715456:1 gene:PGSC0003DMG400028543 transcript:PGSC0003DMT400073479 gene_biotype:protein_coding transcript_biotype:protein_coding description:Gene of unknown function [Source:PGSC_GENE;Acc:PGSC0003DMG400028543]	48	4	114	0.965184	1.32377	0.181001	0.435679	1.50896	0.821122	0.950305	0.615247	0.206097	0.35386	0.317258	0.757551	1.65848e+06	953193	1.60074e+06	1.40433e+06	2.19545e+06	1.81945e+06	1.01392e+06	630467	183521	117761	441743	13857.8	915887	503812	1.38204e+06	641460	752055	893371
PGSC0003DMT400074969	NA	pep chromosome:SolTub_3.0:12:13360184:13361570:1 gene:PGSC0003DMG400029159 transcript:PGSC0003DMT400074969 gene_biotype:protein_coding transcript_biotype:protein_coding description:Conserved gene of unknown function [Source:PGSC_GENE;Acc:PGSC0003DMG400029159]	314	7	120	1.17673	1.25794	0.685153	1.09004	0.422158	0.393737	0.459072	0.238476	0.0363683	0.580285	0.0420853	0.0485835	4.75294e+06	1.40991e+06	5.59293e+06	1.63631e+06	5.9789e+06	1.31037e+06	1.68844e+07	3.57734e+06	1.15684e+07	2.26812e+06	1.84047e+07	3.87849e+06	1.93835e+07	9.24785e+06	8.1829e+06	646677	7.63199e+06	4.08861e+06
PGSC0003DMT400075430	NA	pep chromosome:SolTub_3.0:12:58593205:58594894:1 gene:PGSC0003DMG400029341 transcript:PGSC0003DMT400075430 gene_biotype:protein_coding transcript_biotype:protein_coding description:TSI-1 protein [Source:PGSC_GENE;Acc:PGSC0003DMG400029341]	15	1	158	2.39456	2.51309	NA	NA	NA	NA	0.0151455	0.148454	NA	NA	NA	NA	193459	65005.6	463249	78893.5	486181	200747	NA	NA	165914	76001	386375	40407.3	NA	NA	275997	0	534658	0
PGSC0003DMT400076054	NA	pep chromosome:SolTub_3.0:8:45630872:45632817:1 gene:PGSC0003DMG400029575 transcript:PGSC0003DMT400076054 gene_biotype:protein_coding transcript_biotype:protein_coding description:Catechol oxidase B, chloroplastic [Source:PGSC_GENE;Acc:PGSC0003DMG400029575]	20	6	589	1.18207	0.605453	1.94098	1.9647	2.10181	2.90612	0.559118	0.116156	0.114701	0.35011	0.122581	0.0426799	1.32435e+06	468605	1.56547e+06	637559	801830	363753	685602	460771	1.33074e+06	564922	1.347e+06	1.19667e+06	534570	150099	1.12357e+06	547739	1.55353e+06	714415
PGSC0003DMT400076390	NA	pep chromosome:SolTub_3.0:2:33745022:33746450:-1 gene:PGSC0003DMG400029705 transcript:PGSC0003DMT400076390 gene_biotype:protein_coding transcript_biotype:protein_coding description:Gene of unknown function [Source:PGSC_GENE;Acc:PGSC0003DMG400029705]	3	1	146	1.07705	0.947024	NA	NA	1.28883	2.02684	0.899401	0.768557	NA	NA	NA	NA	182145	5607.26	196180	111779	172496	35156	NA	NA	NA	NA	235898	0	177968	0	229370	64403.1	360712	174867
PGSC0003DMT400078225	NA	pep chromosome:SolTub_3.0:6:57071491:57072354:-1 gene:PGSC0003DMG400030440 transcript:PGSC0003DMT400078225 gene_biotype:protein_coding transcript_biotype:protein_coding description:Thylakoid soluble phosphoprotein [Source:PGSC_GENE;Acc:PGSC0003DMG400030440]	100	9	104	1.08255	0.807907	0.568604	0.395646	0.772814	0.501982	0.615909	0.109009	0.120329	0.0403185	0.499854	0.178079	6.36723e+06	897460	6.89286e+06	1.8035e+06	5.14413e+06	1.01725e+06	3.22588e+06	1.32914e+06	1.83425e+06	892525	1.27631e+06	882534	1.24843e+06	745628	964807	297414	626691	391671
PGSC0003DMT400078609	NA	pep chromosome:SolTub_3.0:2:41576324:41577018:1 gene:PGSC0003DMG400030593 transcript:PGSC0003DMT400078609 gene_biotype:protein_coding transcript_biotype:protein_coding description:Proteinase inhibitor IIa [Source:PGSC_GENE;Acc:PGSC0003DMG400030593]	4	1	145	2.22414	1.0404	1.17434	0.377826	0.258523	NA	0.362529	NA	NA	NA	NA	NA	95759.4	23189.4	212982	118351	99628.1	0	443670	0	521018	557786	167630	41448.5	972398	9326.68	251387	0	NA	NA
PGSC0003DMT400078972	NA	pep chromosome:SolTub_3.0:7:3198624:3200152:1 gene:PGSC0003DMG400030731 transcript:PGSC0003DMT400078972 gene_biotype:protein_coding transcript_biotype:protein_coding description:Metallocarboxypeptidase inhibitor [Source:PGSC_GENE;Acc:PGSC0003DMG400030731]	4	1	80	NA	NA	0.778556	1.01047	1.9199	1.32145	NA	NA	0.657005	0.979316	NA	NA	NA	NA	86622.5	0	NA	NA	451221	80673.7	351300	345725	455946	291905	226283	0	434441	76838.6	299022	64590.2
PGSC0003DMT400079240	NA	pep chromosome:SolTub_3.0:4:64229941:64235478:-1 gene:PGSC0003DMG400030842 transcript:PGSC0003DMT400079240 gene_biotype:protein_coding transcript_biotype:protein_coding description:PTP-1 [Source:PGSC_GENE;Acc:PGSC0003DMG400030842]	23	6	265	0.730938	0.862706	0.565102	0.616854	0.789729	3.29099	0.714243	0.849064	0.323794	0.373995	0.611049	0.320691	889022	1.15871e+06	649820	497131	766965	446749	851361	508482	481106	312241	525166	295984	566147	374012	447103	89092.9	1.86318e+06	1.94217e+06
PGSC0003DMT400079603	NA	pep chromosome:SolTub_3.0:5:8357600:8358082:-1 gene:PGSC0003DMG400030996 transcript:PGSC0003DMT400079603 gene_biotype:protein_coding transcript_biotype:protein_coding description:Protein phosphatase inhibitor 2 containing protein [Source:PGSC_GENE;Acc:PGSC0003DMG400030996]	2	1	91	NA	NA	NA	1.07551	NA	NA	NA	NA	NA	NA	NA	NA	NA	NA	NA	NA	NA	NA	342689	0	NA	NA	368565	0	NA	NA	NA	NA	NA	NA
PGSC0003DMT400080274	NA	pep chromosome:SolTub_3.0:11:36250761:36259051:1 gene:PGSC0003DMG402031249 transcript:PGSC0003DMT400080274 gene_biotype:protein_coding transcript_biotype:protein_coding description:Conserved gene of unknown function [Source:PGSC_GENE;Acc:PGSC0003DMG402031249]	3	1	117	1.04456	1.2708	NA	NA	NA	NA	0.834994	0.476066	NA	NA	NA	NA	148927	30973.4	155563	35221	189257	75900.4	NA	NA	92641	33108.4	139208	57031.4	NA	NA	129937	35358.4	63560.9	0
PGSC0003DMT400080936	NA	pep chromosome:SolTub_3.0:9:60113112:60115182:1 gene:PGSC0003DMG400031523 transcript:PGSC0003DMT400080936 gene_biotype:protein_coding transcript_biotype:protein_coding description:Glycine-rich cell wall structural protein 1.8 [Source:PGSC_GENE;Acc:PGSC0003DMG400031523]	200	6	320	0.808536	1.59926	0.992003	1.07717	1.24108	1.99643	0.402714	0.167558	0.982152	0.830567	0.560639	0.0215991	9.67923e+06	2.44139e+06	7.82601e+06	3.41137e+06	1.54797e+07	7.24311e+06	6.41014e+06	4.02907e+06	6.35887e+06	1.87118e+06	6.90478e+06	1.9469e+06	2.60273e+06	722356	3.2302e+06	1.93692e+06	5.19617e+06	1.67299e+06
PGSC0003DMT400080937	NA	pep chromosome:SolTub_3.0:9:60121375:60122356:1 gene:PGSC0003DMG400031524 transcript:PGSC0003DMT400080937 gene_biotype:protein_coding transcript_biotype:protein_coding description:Glycine-rich protein [Source:PGSC_GENE;Acc:PGSC0003DMG400031524]	25	4	135	1.15671	0.883753	0.427057	1.17751	0.361241	0.616975	0.646127	0.716862	0.273189	0.785863	0.0719769	0.209707	2.7382e+06	1.2291e+06	3.1673e+06	1.13215e+06	2.41989e+06	1.00066e+06	3.98856e+06	3.33167e+06	1.70334e+06	1.99744e+06	4.69657e+06	3.78142e+06	9.97952e+06	5.21631e+06	3.60501e+06	2.53454e+06	6.15711e+06	1.43546e+06
PGSC0003DMT400080941	NA	pep chromosome:SolTub_3.0:9:60130617:60131322:1 gene:PGSC0003DMG400031526 transcript:PGSC0003DMT400080941 gene_biotype:protein_coding transcript_biotype:protein_coding description:Gene of unknown function [Source:PGSC_GENE;Acc:PGSC0003DMG400031526]	23	1	57	1.76709	1.74712	2.03409	1.1392	NA	NA	0.210273	0.170317	0.12876	0.773728	NA	NA	272115	190217	480852	240318	475418	191433	691839	241358	1.40727e+06	700332	788142	525788	NA	NA	63638.7	34869.5	99447	0
PGSC0003DMT400080944	NA	pep chromosome:SolTub_3.0:9:60152119:60153604:1 gene:PGSC0003DMG400031529 transcript:PGSC0003DMT400080944 gene_biotype:protein_coding transcript_biotype:protein_coding description:Glycine-rich protein [Source:PGSC_GENE;Acc:PGSC0003DMG400031529]	38	1	233	1.98048	2.17699	2.90572	3.12488	0.328326	0.63631	0.233967	NA	0.0379785	0.0256445	0.0180918	0.215903	153206	52865.2	303422	155921	333529	0	391388	124455	1.13726e+06	503303	1.22304e+06	507467	2.14825e+06	904906	705325	180580	1.36695e+06	372081
PGSC0003DMT400082074	NA	pep chromosome:SolTub_3.0:9:54001994:54006000:-1 gene:PGSC0003DMG400032247 transcript:PGSC0003DMT400082074 gene_biotype:protein_coding transcript_biotype:protein_coding description:Vicilin [Source:PGSC_GENE;Acc:PGSC0003DMG400032247]	1	1	567	NA	NA	NA	NA	NA	NA	NA	NA	NA	NA	NA	NA	NA	NA	NA	NA	NA	NA	NA	NA	NA	NA	NA	NA	NA	NA	NA	NA	NA	NA
PGSC0003DMT400083464	NA	pep chromosome:SolTub_3.0:00:41340171:41340790:1 gene:PGSC0003DMG400033329 transcript:PGSC0003DMT400083464 gene_biotype:protein_coding transcript_biotype:protein_coding description:Gene of unknown function [Source:PGSC_GENE;Acc:PGSC0003DMG400033329]	11	1	85	1.20879	0.944334	0.837101	1.19963	NA	NA	0.542243	0.843006	0.453534	0.507457	NA	NA	518828	236962	627154	244367	489947	153509	660098	223718	552569	130728	791872	265924	520616	0	NA	NA	NA	NA
PGSC0003DMT400084799	NA	pep chromosome:SolTub_3.0:3:39271057:39276284:-1 gene:PGSC0003DMG400034370 transcript:PGSC0003DMT400084799 gene_biotype:protein_coding transcript_biotype:protein_coding description:Conserved gene of unknown function [Source:PGSC_GENE;Acc:PGSC0003DMG400034370]	12	1	193	0.126568	0.934558	0.96512	0.398392	1.33472	0.710889	NA	NA	NA	0.0875751	0.364718	0.71072	665123	0	84183.2	0	621596	36708.7	904578	373540	873026	0	360377	272369	1.0791e+06	426282	1.44029e+06	339066	767118	762155
PGSC0003DMT400086677	NA	pep chromosome:SolTub_3.0:12:37439114:37441132:1 gene:PGSC0003DMG400036248 transcript:PGSC0003DMT400086677 gene_biotype:protein_coding transcript_biotype:protein_coding description:Integrase core domain containing protein [Source:PGSC_GENE;Acc:PGSC0003DMG400036248]	13	1	633	NA	NA	0.47642	0.99923	0.852059	0.570755	NA	NA	NA	NA	NA	NA	NA	NA	140079	54615.2	439800	181394	443075	202910	211090	0	442734	0	204573	0	174308	35240.8	116761	4304.88
PGSC0003DMT400087258	NA	pep chromosome:SolTub_3.0:10:43739125:43739577:1 gene:PGSC0003DMG400036829 transcript:PGSC0003DMT400087258 gene_biotype:protein_coding transcript_biotype:protein_coding description:Conserved gene of unknown function [Source:PGSC_GENE;Acc:PGSC0003DMG400036829]	3	1	150	NA	NA	NA	NA	NA	NA	NA	NA	NA	NA	NA	NA	NA	NA	NA	NA	NA	NA	NA	NA	NA	NA	NA	NA	NA	NA	NA	NA	NA	NA
PGSC0003DMT400089453	NA	pep chromosome:SolTub_3.0:9:33369842:33372490:-1 gene:PGSC0003DMG400039024 transcript:PGSC0003DMT400089453 gene_biotype:protein_coding transcript_biotype:protein_coding description:Integrase core domain containing protein [Source:PGSC_GENE;Acc:PGSC0003DMG400039024]	2	1	419	0.914474	0.61844	0.179141	0.464073	NA	NA	NA	0.439118	0.0101907	0.269435	NA	NA	1.0073e+06	514911	921152	0	622956	66899	1.26555e+06	224883	226711	68986.9	587306	387770	NA	NA	NA	NA	1.04589e+06	434665
PGSC0003DMT400090842	NA	pep chromosome:SolTub_3.0:7:27010482:27010841:1 gene:PGSC0003DMG400040413 transcript:PGSC0003DMT400090842 gene_biotype:protein_coding transcript_biotype:protein_coding description:Gene of unknown function [Source:PGSC_GENE;Acc:PGSC0003DMG400040413]	10	1	119	1.3437	NA	0.546029	0.742814	NA	NA	NA	NA	0.0278734	0.291246	NA	NA	152725	0	205217	0	NA	NA	914910	188832	499567	204078	679608	322017	NA	NA	NA	NA	NA	NA
PGSC0003DMT400091106	NA	pep chromosome:SolTub_3.0:7:2116166:2116958:1 gene:PGSC0003DMG400040677 transcript:PGSC0003DMT400091106 gene_biotype:protein_coding transcript_biotype:protein_coding description:Gene of unknown function [Source:PGSC_GENE;Acc:PGSC0003DMG400040677]	93	6	193	0.921537	0.607785	0.739292	0.392271	0.465701	1.11994	0.866915	0.207435	0.56343	0.113216	0.052517	0.743695	4.00857e+06	2.24604e+06	3.69404e+06	2.8583e+06	2.43635e+06	459771	1.92398e+07	1.28635e+07	1.42238e+07	1.05656e+07	7.54721e+06	2.72567e+06	6.43709e+06	2.85998e+06	2.99776e+06	477388	7.20914e+06	3.07901e+06
PGSC0003DMT400095097	NA	pep chromosome:SolTub_3.0:11:30892418:30894596:-1 gene:PGSC0003DMG400044668 transcript:PGSC0003DMT400095097 gene_biotype:protein_coding transcript_biotype:protein_coding description:Integrase core domain containing protein [Source:PGSC_GENE;Acc:PGSC0003DMG400044668]	6	1	484	0.71131	0.476691	0.419209	0.664243	2.91721	1.28745	0.672193	0.53329	0.05	0.540108	0.252416	0.507651	504252	411194	358679	313674	240372	27944.2	540124	329781	226425	0	358773	8705.19	231606	37902.9	675643	382770	298181	102333
PGSC0003DMT400095256	NA	pep chromosome:SolTub_3.0:9:16774898:16775221:1 gene:PGSC0003DMG400044827 transcript:PGSC0003DMT400095256 gene_biotype:protein_coding transcript_biotype:protein_coding description:Gene of unknown function [Source:PGSC_GENE;Acc:PGSC0003DMG400044827]	1	1	107	0.523642	NA	NA	NA	NA	NA	0.488937	NA	NA	NA	NA	NA	1.74737e+06	708881	914997	690952	NA	NA	NA	NA	NA	NA	NA	NA	NA	NA	NA	NA	NA	NA
PGSC0003DMT400096570	NA	pep chromosome:SolTub_3.0:4:37212931:37213551:1 gene:PGSC0003DMG400046141 transcript:PGSC0003DMT400096570 gene_biotype:protein_coding transcript_biotype:protein_coding description:Conserved gene of unknown function [Source:PGSC_GENE;Acc:PGSC0003DMG400046141]	1	1	206	NA	NA	NA	NA	NA	NA	NA	NA	NA	NA	NA	NA	NA	NA	NA	NA	NA	NA	NA	NA	NA	NA	NA	NA	NA	NA	NA	NA	NA	NA
PGSC0003DMT400096748	NA	pep chromosome:SolTub_3.0:12:23660474:23663835:-1 gene:PGSC0003DMG400046319 transcript:PGSC0003DMT400096748 gene_biotype:protein_coding transcript_biotype:protein_coding description:Gene of unknown function [Source:PGSC_GENE;Acc:PGSC0003DMG400046319]	1	1	429	NA	NA	NA	NA	0.709183	NA	NA	NA	NA	NA	NA	NA	NA	NA	NA	NA	NA	NA	NA	NA	NA	NA	NA	NA	4.33273e+06	0	3.0727e+06	2.35951e+06	NA	NA
PGSC0003DMT400096822	NA	pep chromosome:SolTub_3.0:9:29225837:29227090:1 gene:PGSC0003DMG400046393 transcript:PGSC0003DMT400096822 gene_biotype:protein_coding transcript_biotype:protein_coding description:Conserved gene of unknown function [Source:PGSC_GENE;Acc:PGSC0003DMG400046393]	16	1	338	NA	NA	0.570685	1.0599	0.281059	0.461791	NA	NA	0.364681	0.900348	0.0376154	0.0545892	NA	NA	9277.75	0	18723	0	427212	335790	243804	145537	452801	175053	1.3987e+06	632523	393117	316988	645907	218582
PGSC0003DMT400035968	ATMG01190	pep chromosome:SolTub_3.0:7:27637794:27638359:-1 gene:PGSC0003DMG400013849 transcript:PGSC0003DMT400035968 gene_biotype:protein_coding transcript_biotype:protein_coding description:ATP synthase subunit alpha, mitochondrial [Source:PGSC_GENE;Acc:PGSC0003DMG400013849]	215	3	85	0.775442	0.857886	1.29634	1.21938	2.46262	2.20081	0.113011	0.403132	0.246382	0.387991	0.00605834	0.0332939	2.23455e+07	5.18313e+06	1.73276e+07	2.22152e+06	1.91699e+07	4.99041e+06	1.2491e+07	5.2295e+06	1.61925e+07	2.77282e+06	1.52313e+07	2.94881e+06	6.66451e+06	4.63498e+06	1.64121e+07	1.56727e+06	1.46673e+07	3.36815e+06
PGSC0003DMT400057252	ATMG01190	pep chromosome:SolTub_3.0:7:56460685:56462559:1 gene:PGSC0003DMG401022238 transcript:PGSC0003DMT400057252 gene_biotype:protein_coding transcript_biotype:protein_coding description:ATP synthase subunit alpha, mitochondrial [Source:PGSC_GENE;Acc:PGSC0003DMG401022238]	269	5	266	1.62568	2.26804	1.1777	1.18757	1.45922	1.23013	0.0451181	0.0122571	0.496139	0.572031	0.212378	0.544335	3.6548e+06	1.09987e+06	5.94155e+06	1.58382e+06	8.28924e+06	2.66106e+06	1.42917e+07	6.20762e+06	1.68313e+07	3.49573e+06	1.69724e+07	6.65468e+06	6.29516e+06	2.12726e+06	9.18601e+06	3.69816e+06	7.74386e+06	4.05205e+06
PGSC0003DMT400068212	ATMG00640	pep chromosome:SolTub_3.0:6:48178565:48182897:-1 gene:PGSC0003DMG400026520 transcript:PGSC0003DMT400068212 gene_biotype:protein_coding transcript_biotype:protein_coding description:ATP synthase protein MI25 [Source:PGSC_GENE;Acc:PGSC0003DMG400026520]	53	5	245	1.89212	1.93718	0.696569	1.00866	1.05254	1.19321	0.164888	0.200886	0.37474	0.978071	0.824253	0.452495	623525	224065	1.17978e+06	692451	1.20788e+06	808035	778486	436498	542269	249156	785229	188704	1.74463e+06	575986	1.83629e+06	553546	2.08171e+06	630172
PGSC0003DMT400079469	ATMG00510	pep chromosome:SolTub_3.0:4:35284277:35285053:-1 gene:PGSC0003DMG400030943 transcript:PGSC0003DMT400079469 gene_biotype:protein_coding transcript_biotype:protein_coding description:NADH-ubiquinone oxidoreductase 49 kDa subunit [Source:PGSC_GENE;Acc:PGSC0003DMG400030943]	5	1	258	0.64334	1.62801	NA	1.09527	0.965483	1.28918	0.362761	0.133036	NA	0.564422	0.917028	0.416442	325665	195322	209513	59860.9	530185	58592.2	110318	9892.5	NA	NA	120828	11747.4	401094	113448	387250	125730	517081	134234
PGSC0003DMT400029511	ATMG00480	pep chromosome:SolTub_3.0:1:57393258:57395487:1 gene:PGSC0003DMG400011350 transcript:PGSC0003DMT400029511 gene_biotype:protein_coding transcript_biotype:protein_coding description:OrfB protein [Source:PGSC_GENE;Acc:PGSC0003DMG400011350]	24	2	156	1.81133	2.32123	0.435182	NA	0.480976	0.510832	0.347174	0.00555359	0.389618	NA	0.224954	0.322688	148285	37822.5	268594	207857	344204	70935.6	242769	148133	105649	26509.1	NA	NA	1.17462e+06	840884	564966	181397	600036	240201
PGSC0003DMT400036004	ATMG00160	pep chromosome:SolTub_3.0:6:32686342:32686986:1 gene:PGSC0003DMG400013864 transcript:PGSC0003DMT400036004 gene_biotype:protein_coding transcript_biotype:protein_coding description:Cytochrome c oxidase subunit 2 [Source:PGSC_GENE;Acc:PGSC0003DMG400013864]	10	2	214	2.2999	4.91838	0.555707	4.61374	1.40054	1.07655	0.145422	0.0302471	NA	0.192242	0.689266	0.837453	626182	296830	1.44015e+06	922022	3.0798e+06	1.75508e+06	338025	71127.7	187843	0	1.55956e+06	1.10032e+06	321842	58819.7	450752	361577	346479	123132
PGSC0003DMT400030854	ATCG01240	pep chromosome:SolTub_3.0:6:40668709:40670506:1 gene:PGSC0003DMG400011820 transcript:PGSC0003DMT400030854 gene_biotype:protein_coding transcript_biotype:protein_coding description:30S ribosomal protein S7, chloroplastic [Source:PGSC_GENE;Acc:PGSC0003DMG400011820]	99	7	145	1.00054	0.529933	0.488815	0.915405	0.803343	0.451929	0.998955	0.12352	0.112647	0.757886	0.561905	0.113919	5.10008e+06	1.88115e+06	5.10281e+06	3.58293e+06	2.7027e+06	2.05461e+06	6.5387e+06	1.97777e+06	3.19621e+06	3.18826e+06	5.98556e+06	2.84852e+06	7.22689e+06	4.2599e+06	5.80567e+06	1.56174e+06	3.26604e+06	671409
PGSC0003DMT400086496	ATCG01230	pep chromosome:SolTub_3.0:1:51066486:51070024:-1 gene:PGSC0003DMG400036067 transcript:PGSC0003DMT400086496 gene_biotype:protein_coding transcript_biotype:protein_coding description:Unknow protein [Source:PGSC_GENE;Acc:PGSC0003DMG400036067]	85	4	354	0.732042	0.56971	0.618149	0.622814	0.590298	0.561352	0.277486	0.0978782	0.0760093	0.0662558	0.0283364	0.024848	4.62508e+06	1.3384e+06	3.38576e+06	1.65332e+06	2.63496e+06	1.6499e+06	8.62268e+06	2.93573e+06	5.33011e+06	1.35305e+06	5.37033e+06	864322	9.23305e+06	2.61496e+06	5.45025e+06	1.08973e+06	5.18299e+06	1.34295e+06
PGSC0003DMT400022652	ATCG01110	pep chromosome:SolTub_3.0:11:28540212:28541472:-1 gene:PGSC0003DMG401008783 transcript:PGSC0003DMT400022652 gene_biotype:protein_coding transcript_biotype:protein_coding description:NAD(P)H-quinone oxidoreductase subunit H, chloroplastic [Source:PGSC_GENE;Acc:PGSC0003DMG401008783]	89	6	230	0.725189	1.08138	0.417009	0.667525	0.635003	1.02167	0.0189018	0.330773	0.083025	0.324838	0.545518	0.977935	2.27378e+06	314427	1.64892e+06	287485	2.45883e+06	170026	2.26911e+06	1.28058e+06	946239	381187	1.51469e+06	655028	2.4759e+06	2.84749e+06	1.5722e+06	301634	2.52955e+06	2.45647e+06
PGSC0003DMT400029489	ATCG01090	pep chromosome:SolTub_3.0:1:57861304:57861807:-1 gene:PGSC0003DMG401011339 transcript:PGSC0003DMT400029489 gene_biotype:protein_coding transcript_biotype:protein_coding description:NAD(P)H-quinone oxidoreductase chain 4, chloroplastic [Source:UniProtKB/TrEMBL;Acc:M1ASW7]	46	6	167	0.680337	0.828754	0.396326	0.503723	3.3416	2.54956	0.039664	0.119111	0.0152179	0.064081	0.0176771	0.0668605	2.69658e+06	467752	1.83458e+06	433889	2.2348e+06	188312	3.41308e+06	1.30655e+06	1.35269e+06	296737	1.71924e+06	884722	416158	329924	1.39064e+06	565421	1.06102e+06	511247
PGSC0003DMT400008977	ATCG00800	pep chromosome:SolTub_3.0:1:51056786:51057342:1 gene:PGSC0003DMG400003499 transcript:PGSC0003DMT400008977 gene_biotype:protein_coding transcript_biotype:protein_coding description:30S ribosomal protein S3, chloroplastic [Source:PGSC_GENE;Acc:PGSC0003DMG400003499]	56	4	65	0.60563	0.830821	1.01254	0.591084	0.825118	0.770182	0.117044	0.64799	0.974398	0.331851	0.679948	0.570982	977121	400439	591774	179263	811812	420564	510903	327577	517310	172147	301987	101162	1.04163e+06	749200	859469	404143	802247	308994
PGSC0003DMT400036533	ATCG00780	pep chromosome:SolTub_3.0:12:3292362:3292980:-1 gene:PGSC0003DMG400014076 transcript:PGSC0003DMT400036533 gene_biotype:protein_coding transcript_biotype:protein_coding description:50S ribosomal protein L14, chloroplastic [Source:PGSC_GENE;Acc:PGSC0003DMG400014076]	134	5	105	0.625587	0.565164	0.769949	0.98259	1.1361	0.96317	0.0256927	0.0172638	0.318179	0.852344	0.257199	0.681011	6.24165e+06	1.1861e+06	3.9047e+06	1.23129e+06	3.52756e+06	1.37228e+06	3.16438e+06	539381	2.43641e+06	1.25689e+06	3.10929e+06	193806	5.33135e+06	383565	6.05697e+06	979240	5.135e+06	731358
PGSC0003DMT400036531	ATCG00750	pep chromosome:SolTub_3.0:12:3291167:3291487:-1 gene:PGSC0003DMG400014075 transcript:PGSC0003DMT400036531 gene_biotype:protein_coding transcript_biotype:protein_coding gene_symbol:RPOA description:DNA-directed RNA polymerase subunit alpha [Source:UniProtKB/TrEMBL;Acc:G1CCC5]	55	2	106	1.0364	0.545694	1.17329	0.742804	1.78198	1.24127	0.90658	0.0875139	0.538737	0.380017	0.0878003	0.615381	1.93484e+06	824294	2.00526e+06	820096	1.05583e+06	369550	2.10982e+06	1.05985e+06	2.47542e+06	416340	1.56718e+06	491076	1.01475e+06	554745	1.80826e+06	395937	1.25958e+06	544196
PGSC0003DMT400036532	ATCG00740	pep chromosome:SolTub_3.0:12:3289301:3291579:-1 gene:PGSC0003DMG400014075 transcript:PGSC0003DMT400036532 gene_biotype:protein_coding transcript_biotype:protein_coding gene_symbol:RPOA description:DNA-directed RNA polymerase subunit alpha [Source:UniProtKB/TrEMBL;Acc:G1CCC5]	7	1	337	0.965342	0.682031	0.329108	0.686143	NA	NA	0.916607	0.321436	0.0157342	0.208011	NA	NA	236152	80867.2	227968	128086	161063	84926.1	480016	101967	157977	97265	329359	19313.6	NA	NA	184060	0	NA	NA
PGSC0003DMT400038938	ATCG00680	pep chromosome:SolTub_3.0:1:16465682:16470056:-1 gene:PGSC0003DMG400015062 transcript:PGSC0003DMT400038938 gene_biotype:protein_coding transcript_biotype:protein_coding description:Photosystem II CP47 chlorophyll apoprotein [Source:PGSC_GENE;Acc:PGSC0003DMG400015062]	163	2	390	2.83074	1.88027	0.783538	0.952363	1.46526	1.41126	0.0365312	0.157582	0.538647	0.851381	0.467668	0.437728	281210	213244	796032	350975	528749	235275	2.43311e+06	739058	1.90643e+06	1.46401e+06	2.3172e+06	942760	2.28111e+06	1.09949e+06	3.34241e+06	2.55756e+06	3.21925e+06	2.01712e+06
PGSC0003DMT400096732	ATCG00680	pep chromosome:SolTub_3.0:1:50922609:50925485:1 gene:PGSC0003DMG400046303 transcript:PGSC0003DMT400096732 gene_biotype:protein_coding transcript_biotype:protein_coding description:Photosystem II CP47 chlorophyll apoprotein [Source:PGSC_GENE;Acc:PGSC0003DMG400046303]	976	26	648	1.51349	0.868229	0.890149	0.627742	2.30252	1.48257	0.447319	0.387564	0.726435	0.196114	0.0621937	0.172	2.76201e+07	6.87655e+06	4.18027e+07	3.4825e+07	2.39806e+07	4.02171e+06	5.23419e+07	2.67311e+07	4.65921e+07	1.7097e+07	3.28572e+07	6.99438e+06	2.51595e+07	7.75502e+06	5.79304e+07	2.9247e+07	3.73009e+07	1.42099e+07
PGSC0003DMT400058249	ATCG00670	pep chromosome:SolTub_3.0:5:6815513:6819972:-1 gene:PGSC0003DMG402022617 transcript:PGSC0003DMT400058249 gene_biotype:protein_coding transcript_biotype:protein_coding description:ATP-dependent Clp protease proteolytic subunit [Source:PGSC_GENE;Acc:PGSC0003DMG402022617]	4	1	65	4.599	2.32646	NA	NA	NA	0.822076	NA	NA	NA	NA	NA	NA	123266	0	566900	0	286774	86542.9	NA	NA	NA	NA	NA	NA	193121	0	NA	NA	158760	0
PGSC0003DMT400095246	ATCG00650	pep chromosome:SolTub_3.0:2:17595298:17595603:1 gene:PGSC0003DMG400044817 transcript:PGSC0003DMT400095246 gene_biotype:protein_coding transcript_biotype:protein_coding gene_symbol:RPS18 description:30S ribosomal protein S18, chloroplastic [Source:UniProtKB/TrEMBL;Acc:G1CC21]	40	6	101	0.75191	0.692568	0.570024	0.637254	0.248254	0.310301	0.359749	0.258779	0.150376	0.313096	0.061696	0.0925969	892638	181010	671184	418425	618213	413623	1.52125e+06	749014	867147	339799	969422	700054	2.66072e+06	1.83877e+06	660536	115762	825624	559588
PGSC0003DMT400013592	ATCG00580	pep chromosome:SolTub_3.0:1:50914652:50915321:-1 gene:PGSC0003DMG400005310 transcript:PGSC0003DMT400013592 gene_biotype:protein_coding transcript_biotype:protein_coding description:Cytochrome b559 subunit alpha [Source:PGSC_GENE;Acc:PGSC0003DMG400005310]	33	2	83	1.00286	1.70813	0.741717	0.554343	5.50249	2.47569	0.991188	0.061473	0.0985642	0.065681	0.0260791	0.194286	522990	72209.1	524486	252550	893332	333026	412523	16357	305975	56186.4	228679	46818.1	289295	12787.4	1.59184e+06	497986	716204	316319
PGSC0003DMT400007521	ATCG00540	pep chromosome:SolTub_3.0:12:3257503:3258027:1 gene:PGSC0003DMG400002905 transcript:PGSC0003DMT400007521 gene_biotype:protein_coding transcript_biotype:protein_coding description:Apocytochrome f [Source:PGSC_GENE;Acc:PGSC0003DMG400002905]	146	4	174	0.955086	1.01334	1.79174	0.656032	2.9756	2.5439	0.804368	0.887341	0.243972	0.0188563	0.00353892	0.0454023	9.55331e+06	512684	9.12423e+06	3.31199e+06	9.68072e+06	1.66521e+06	4.20174e+06	649028	7.52845e+06	5.25021e+06	2.75648e+06	740780	4.57829e+06	3.18569e+06	1.36231e+07	2.36764e+06	1.16467e+07	4.26602e+06
PGSC0003DMT400083063	ATCG00490	pep chromosome:SolTub_3.0:6:51874728:51876278:-1 gene:PGSC0003DMG400033037 transcript:PGSC0003DMT400083063 gene_biotype:protein_coding transcript_biotype:protein_coding description:Ribulose bisphosphate carboxylase large chain [Source:PGSC_GENE;Acc:PGSC0003DMG400033037]	18131	56	362	0.767825	0.676028	1.19818	0.758987	2.22982	1.77979	0.0973835	0.123041	0.221549	0.105094	0.00652181	0.12499	2.73869e+09	2.6784e+08	2.10283e+09	6.22411e+08	1.85143e+09	9.93989e+08	2.3042e+09	5.52627e+08	2.76086e+09	4.11393e+08	1.74886e+09	2.53214e+08	1.61864e+09	8.43505e+08	3.60927e+09	6.92932e+08	2.88084e+09	1.20797e+09
PGSC0003DMT400002642	ATCG00480	pep chromosome:SolTub_3.0:1:13805351:13806690:-1 gene:PGSC0003DMG400001014 transcript:PGSC0003DMT400002642 gene_biotype:protein_coding transcript_biotype:protein_coding description:H+-transporting two-sector ATPase, alpha/beta subunit, central region [Source:PGSC_GENE;Acc:PGSC0003DMG400001014]	4623	31	408	0.726421	0.546637	1.38567	1.2256	0.83759	0.785989	0.0333898	0.00651209	0.0638567	0.331992	0.0744765	0.0626394	3.45574e+08	2.57829e+07	2.51033e+08	6.90631e+07	1.88904e+08	8.19302e+07	3.48583e+08	6.17771e+07	4.83019e+08	1.08788e+08	4.27225e+08	1.39227e+08	2.80616e+08	4.37074e+07	2.35041e+08	8.13192e+06	2.20562e+08	3.43124e+07
PGSC0003DMT400084531	ATCG00480	pep chromosome:SolTub_3.0:8:3071460:3071829:-1 gene:PGSC0003DMG400034122 transcript:PGSC0003DMT400084531 gene_biotype:protein_coding transcript_biotype:protein_coding description:H+-transporting two-sector ATPase beta chain [Source:PGSC_GENE;Acc:PGSC0003DMG400034122]	272	2	65	0.783742	0.746385	0.910304	0.679729	4.04803	2.61425	0.24513	0.261363	0.682992	0.253719	0.000492428	0.0117514	9.33006e+06	2.30561e+06	7.31236e+06	2.24375e+06	6.96381e+06	3.16535e+06	3.64903e+06	1.3783e+06	3.32173e+06	698554	2.48035e+06	1.30872e+06	2.10325e+06	1.69791e+06	8.51401e+06	1.51739e+06	5.4984e+06	1.22069e+06
PGSC0003DMT400064608	ATCG00470	pep chromosome:SolTub_3.0:5:1659655:1660475:1 gene:PGSC0003DMG400025106 transcript:PGSC0003DMT400064608 gene_biotype:protein_coding transcript_biotype:protein_coding gene_symbol:ATPE description:ATP synthase epsilon chain, chloroplastic [Source:UniProtKB/Swiss-Prot;Acc:Q27S44]	375	5	133	0.843639	0.99454	0.962206	0.988144	1.24551	0.967231	0.43483	0.98249	0.748125	0.921643	0.298496	0.921459	1.09041e+07	2.18786e+06	9.19916e+06	3.52386e+06	1.08446e+07	4.78179e+06	6.26493e+06	1.0304e+06	6.02815e+06	983774	6.19065e+06	1.03911e+06	6.62748e+06	215340	8.25461e+06	1.67129e+06	6.4103e+06	2.50007e+06
PGSC0003DMT400017976	ATCG00430	pep chromosome:SolTub_3.0:5:45692715:45693353:-1 gene:PGSC0003DMG400006986 transcript:PGSC0003DMT400017976 gene_biotype:protein_coding transcript_biotype:protein_coding description:NAD(P)H-quinone oxidoreductase subunit K, chloroplastic [Source:PGSC_GENE;Acc:PGSC0003DMG400006986]	149	10	212	0.695283	0.492806	0.44929	0.491466	0.551542	0.594903	0.0946642	0.00491781	0.14299	0.17184	0.10366	0.13759	4.23419e+06	1.07678e+06	2.94396e+06	833323	2.08663e+06	298175	7.46798e+06	5.04051e+06	3.35529e+06	490266	3.67026e+06	459948	2.6899e+06	1.16405e+06	1.48359e+06	609528	1.60023e+06	624453
PGSC0003DMT400006828	ATCG00420	pep chromosome:SolTub_3.0:3:59967099:59967673:1 gene:PGSC0003DMG400002651 transcript:PGSC0003DMT400006828 gene_biotype:protein_coding transcript_biotype:protein_coding description:NAD(P)H-quinone oxidoreductase subunit J, chloroplastic [Source:PGSC_GENE;Acc:PGSC0003DMG400002651]	22	2	105	0.754618	1.11436	2.47365	1.44354	100	NA	0.522343	0.779409	0.150416	0.673122	0.05	NA	712558	465216	537710	238382	794049	316340	337046	64714.9	833735	347380	486539	377138	NA	NA	343680	74503.8	271059	86031
PGSC0003DMT400061778	ATCG00380	pep chromosome:SolTub_3.0:6:59476003:59476545:1 gene:PGSC0003DMG400024039 transcript:PGSC0003DMT400061778 gene_biotype:protein_coding transcript_biotype:protein_coding description:30S ribosomal protein S4, chloroplastic [Source:PGSC_GENE;Acc:PGSC0003DMG400024039]	205	8	180	1.02127	1.32131	1.00234	0.909026	1.08483	0.73502	0.879025	0.293535	0.986023	0.494648	0.510289	0.190186	4.2301e+06	675884	4.32006e+06	924170	5.58926e+06	2.32167e+06	4.62387e+06	574845	4.63471e+06	1.05255e+06	4.20322e+06	1.02573e+06	3.60868e+06	738132	3.9148e+06	494662	2.65245e+06	1.11361e+06
PGSC0003DMT400041230	ATCG00350	pep chromosome:SolTub_3.0:7:14163601:14164143:1 gene:PGSC0003DMG400015960 transcript:PGSC0003DMT400041230 gene_biotype:protein_coding transcript_biotype:protein_coding description:Photosystem I P700 chlorophyll a apoprotein A1 [Source:PGSC_GENE;Acc:PGSC0003DMG400015960]	64	5	180	0.956859	0.899351	0.200957	0.234431	2.45329	2.15383	0.946886	0.828923	0.00137862	0.00680119	0.0560069	0.0648151	4.64016e+06	3.2929e+06	4.43998e+06	4.80442e+06	4.17313e+06	2.58052e+06	8.15591e+06	2.47013e+06	1.63899e+06	1.14564e+06	1.912e+06	2.41063e+06	2.41352e+06	2.41842e+06	5.92107e+06	2.00447e+06	5.19831e+06	962956
PGSC0003DMT400044462	ATCG00270	pep chromosome:SolTub_3.0:9:55838035:55839307:1 gene:PGSC0003DMG400017258 transcript:PGSC0003DMT400044462 gene_biotype:protein_coding transcript_biotype:protein_coding description:Photosystem II D2 protein [Source:PGSC_GENE;Acc:PGSC0003DMG400017258]	1	1	274	NA	NA	NA	NA	NA	NA	NA	NA	NA	NA	NA	NA	NA	NA	NA	NA	NA	NA	NA	NA	NA	NA	NA	NA	NA	NA	NA	NA	NA	NA
PGSC0003DMT400045540	ATCG00160	pep chromosome:SolTub_3.0:9:43798774:43800686:1 gene:PGSC0003DMG403017663 transcript:PGSC0003DMT400045540 gene_biotype:protein_coding transcript_biotype:protein_coding description:30S ribosomal protein S2, chloroplastic [Source:PGSC_GENE;Acc:PGSC0003DMG403017663]	16	1	176	0.724104	0.106304	0.252477	0.232544	1.40781	1.12522	0.756942	0.153237	0.524318	0.05	NA	NA	3.05149e+06	3.45407e+06	2.2096e+06	2.33168e+06	324386	131816	1.46081e+06	1.80967e+06	368822	4671.65	339703	0	476118	0	670282	116772	535735	105723
PGSC0003DMT400000937	ATCG00120	pep chromosome:SolTub_3.0:12:3936115:3936999:-1 gene:PGSC0003DMG400000352 transcript:PGSC0003DMT400000937 gene_biotype:protein_coding transcript_biotype:protein_coding description:AtpA [Source:PGSC_GENE;Acc:PGSC0003DMG400000352]	8	1	189	2.13182	1.45397	0.235998	0.807129	0.200346	0.42126	0.326781	0.630671	0.0250719	0.404542	NA	0.0332364	349259	357324	744557	433375	507813	379476	1.09111e+06	383341	257501	226295	880667	187706	782444	78260.9	156759	0	329612	116036
PGSC0003DMT400010772	ATCG00020	pep chromosome:SolTub_3.0:1:53785743:53794560:1 gene:PGSC0003DMG400004211 transcript:PGSC0003DMT400010772 gene_biotype:protein_coding transcript_biotype:protein_coding description:Photosystem Q(B) protein [Source:PGSC_GENE;Acc:PGSC0003DMG400004211]	123	3	784	1.53222	1.23142	1.33994	1.02286	0.787826	0.526086	0.173555	0.407055	0.383181	0.9214	0.56168	0.231283	4.05676e+06	1.76602e+06	6.21584e+06	2.2883e+06	4.99557e+06	1.21881e+06	1.64406e+07	6.65468e+06	2.20294e+07	1.01237e+07	1.68163e+07	3.19186e+06	2.36101e+07	1.52387e+07	1.86007e+07	6.45317e+06	1.24209e+07	8.13492e+06
PGSC0003DMT400094795	ATCG00020	pep chromosome:SolTub_3.0:7:40425659:40426081:1 gene:PGSC0003DMG400044366 transcript:PGSC0003DMT400094795 gene_biotype:protein_coding transcript_biotype:protein_coding description:Photosystem Q(B) protein [Source:PGSC_GENE;Acc:PGSC0003DMG400044366]	293	2	140	1.634	1.00974	1.22769	0.945119	2.76222	1.68364	0.132071	0.962043	0.503791	0.824345	0.0120246	0.0922067	3.30226e+06	828125	5.3959e+06	2.35561e+06	3.33442e+06	1.01498e+06	1.07864e+07	4.32622e+06	1.32424e+07	5.52527e+06	1.01944e+07	2.8159e+06	6.81057e+06	1.97773e+06	1.88123e+07	7.15911e+06	1.14665e+07	4.44983e+06
PGSC0003DMT400048080	AT5G67630	pep chromosome:SolTub_3.0:3:3069455:3072349:-1 gene:PGSC0003DMG400018681 transcript:PGSC0003DMT400048080 gene_biotype:protein_coding transcript_biotype:protein_coding description:DNA helicase [Source:PGSC_GENE;Acc:PGSC0003DMG400018681]	14	4	471	0.472191	1.05008	2.11911	2.74433	0.51332	0.437875	0.154918	0.877017	0.350873	0.0493465	NA	NA	470104	244620	221979	199985	493647	164329	256257	30915.3	543036	505363	703253	331017	455126	0	233625	111138	199288	75396.4
PGSC0003DMT400023484	AT5G67500	pep chromosome:SolTub_3.0:3:6880255:6884107:-1 gene:PGSC0003DMG400009093 transcript:PGSC0003DMT400023484 gene_biotype:protein_coding transcript_biotype:protein_coding description:Pom30 protein [Source:PGSC_GENE;Acc:PGSC0003DMG400009093]	102	8	274	0.97917	1.36236	0.666161	1.33831	0.56991	0.580223	0.949662	0.481984	0.44938	0.523684	0.107163	0.121472	1.07909e+06	356538	1.05661e+06	590887	1.47011e+06	998921	863712	647667	575371	326024	1.15591e+06	590529	1.55917e+06	684340	888585	279367	904664	320518
PGSC0003DMT400055247	AT5G67500	pep chromosome:SolTub_3.0:2:42763849:42767776:-1 gene:PGSC0003DMG400021448 transcript:PGSC0003DMT400055247 gene_biotype:protein_coding transcript_biotype:protein_coding description:Pom30 protein [Source:PGSC_GENE;Acc:PGSC0003DMG400021448]	219	12	276	1.48575	2.77262	6.05184	3.25787	0.99799	0.87364	0.0343446	0.0344114	0.00659686	0.24927	0.990479	0.345511	3.69263e+06	996694	5.48632e+06	995332	1.02383e+07	5.04528e+06	3.5146e+06	1.65178e+06	2.12698e+07	9.617e+06	1.14501e+07	1.26672e+07	4.69508e+06	1.1609e+06	4.68564e+06	1.0013e+06	4.10181e+06	231315
PGSC0003DMT400023532	AT5G67490	pep chromosome:SolTub_3.0:3:48659904:48664750:1 gene:PGSC0003DMG400009118 transcript:PGSC0003DMT400023532 gene_biotype:protein_coding transcript_biotype:protein_coding description:Conserved gene of unknown function [Source:PGSC_GENE;Acc:PGSC0003DMG400009118]	9	1	108	3.22333	2.12686	NA	NA	0.872938	1.50531	0.0763969	0.0793834	NA	NA	NA	NA	96450.4	6551.31	310892	140805	205137	55194.9	NA	NA	NA	NA	NA	NA	227999	0	199029	95927.7	343208	254317
PGSC0003DMT400009990	AT5G67360	pep chromosome:SolTub_3.0:8:53520485:53522910:-1 gene:PGSC0003DMG400003912 transcript:PGSC0003DMT400009990 gene_biotype:protein_coding transcript_biotype:protein_coding description:P69F protein [Source:PGSC_GENE;Acc:PGSC0003DMG400003912]	82	6	747	0.523203	0.92248	0.396142	0.895835	1.03913	1.1721	0.158209	0.810695	0.0485315	0.728865	0.925785	0.691036	1.02556e+06	530475	536575	336731	946058	213273	1.10429e+06	473736	437456	153304	989261	431472	1.7475e+06	1.37838e+06	1.81587e+06	352088	2.04824e+06	479169
PGSC0003DMT400009991	AT5G67360	pep chromosome:SolTub_3.0:8:53513150:53518925:-1 gene:PGSC0003DMG400003913 transcript:PGSC0003DMT400009991 gene_biotype:protein_coding transcript_biotype:protein_coding description:Serine protease [Source:PGSC_GENE;Acc:PGSC0003DMG400003913]	21	1	743	0.920718	0.863954	0.392603	1.3421	0.577394	0.603911	0.875036	NA	0.00246598	0.335665	0.0917452	0.150521	153135	43874	140994	52162.4	132302	0	243784	26334.1	95710.5	16111.8	327183	104609	666534	236562	384853	141213	402527	145124
PGSC0003DMT400010056	AT5G67360	pep chromosome:SolTub_3.0:8:53533993:53536440:1 gene:PGSC0003DMG400003939 transcript:PGSC0003DMT400010056 gene_biotype:protein_coding transcript_biotype:protein_coding description:Serine protease [Source:PGSC_GENE;Acc:PGSC0003DMG400003939]	8	2	745	0.497507	0.0896477	0.1	0.822219	2.64581	1.74152	0.181205	0.0555657	0.05	NA	0.134946	0.487156	3.73235e+06	836179	1.85687e+06	406658	334597	4589.84	3.28441e+06	1.27472e+06	NA	NA	2.70051e+06	0	907749	629278	2.40173e+06	619676	1.58086e+06	779054
PGSC0003DMT400017632	AT5G67360	pep chromosome:SolTub_3.0:1:65008879:65011566:-1 gene:PGSC0003DMG400006839 transcript:PGSC0003DMT400017632 gene_biotype:protein_coding transcript_biotype:protein_coding description:Subtilase [Source:PGSC_GENE;Acc:PGSC0003DMG400006839]	39	1	760	1.28256	NA	NA	NA	0.586773	0.703841	NA	NA	NA	NA	NA	NA	344427	0	441748	0	NA	NA	250133	30487.8	NA	NA	NA	NA	366340	0	214958	88497.2	257845	31555.1
PGSC0003DMT400032586	AT5G67360	pep chromosome:SolTub_3.0:8:272295:274397:1 gene:PGSC0003DMG400012517 transcript:PGSC0003DMT400032586 gene_biotype:protein_coding transcript_biotype:protein_coding description:Serine protease [Source:PGSC_GENE;Acc:PGSC0003DMG400012517]	1	1	700	NA	NA	3.91743	1.41457	NA	NA	NA	NA	0.0211044	0.299584	NA	NA	NA	NA	223274	0	706413	0	249881	102390	978890	499146	353473	49265.4	NA	NA	NA	NA	NA	NA
PGSC0003DMT400032592	AT5G67360	pep chromosome:SolTub_3.0:8:225468:227459:1 gene:PGSC0003DMG400012518 transcript:PGSC0003DMT400032592 gene_biotype:protein_coding transcript_biotype:protein_coding description:Serine protease [Source:PGSC_GENE;Acc:PGSC0003DMG400012518]	1	1	663	0.49565	NA	NA	0.5207	NA	NA	NA	NA	NA	NA	NA	NA	392816	0	194699	64633.5	NA	NA	713485	740105	NA	NA	371512	0	NA	NA	354101	215750	NA	NA
PGSC0003DMT400038500	AT5G67360	pep chromosome:SolTub_3.0:3:7245969:7248783:-1 gene:PGSC0003DMG400014862 transcript:PGSC0003DMT400038500 gene_biotype:protein_coding transcript_biotype:protein_coding description:Subtilisin-like protease [Source:PGSC_GENE;Acc:PGSC0003DMG400014862]	1	1	729	NA	NA	NA	NA	NA	NA	NA	NA	NA	NA	NA	NA	NA	NA	NA	NA	NA	NA	NA	NA	NA	NA	NA	NA	NA	NA	NA	NA	NA	NA
PGSC0003DMT400055410	AT5G67360	pep chromosome:SolTub_3.0:4:67293232:67296003:1 gene:PGSC0003DMG400021513 transcript:PGSC0003DMT400055410 gene_biotype:protein_coding transcript_biotype:protein_coding description:SBT1 protein [Source:PGSC_GENE;Acc:PGSC0003DMG400021513]	2	2	766	0.978615	0.733692	0.465046	0.26577	NA	NA	0.906559	0.429761	NA	NA	NA	NA	595997	156546	583251	89490.8	437278	195527	816806	278865	379852	0	217083	0	208100	0	NA	NA	NA	NA
PGSC0003DMT400064274	AT5G67360	pep chromosome:SolTub_3.0:2:43091568:43094235:-1 gene:PGSC0003DMG400024970 transcript:PGSC0003DMT400064274 gene_biotype:protein_coding transcript_biotype:protein_coding description:Subtilisin-like protease [Source:PGSC_GENE;Acc:PGSC0003DMG400024970]	2	2	753	NA	NA	NA	NA	NA	NA	NA	NA	NA	NA	NA	NA	NA	NA	402037	0	NA	NA	NA	NA	NA	NA	NA	NA	NA	NA	NA	NA	NA	NA
PGSC0003DMT400088761	AT5G67360	pep chromosome:SolTub_3.0:1:64999868:65002153:-1 gene:PGSC0003DMG400038332 transcript:PGSC0003DMT400088761 gene_biotype:protein_coding transcript_biotype:protein_coding description:Subtilisin-like protease [Source:PGSC_GENE;Acc:PGSC0003DMG400038332]	86	6	761	1.02237	1.84912	1.47292	1.68481	1.37282	1.90292	0.880407	0.0336932	0.254203	0.0780792	0.516395	0.30427	1.17653e+06	115692	1.20285e+06	318535	2.17555e+06	772130	983488	510589	1.4486e+06	559230	1.65698e+06	428992	2.6303e+06	2.145e+06	3.61094e+06	1.65143e+06	5.00525e+06	3.25572e+06
PGSC0003DMT400010306	AT5G67150	pep chromosome:SolTub_3.0:2:43539962:43541866:-1 gene:PGSC0003DMG400004029 transcript:PGSC0003DMT400010306 gene_biotype:protein_coding transcript_biotype:protein_coding description:Anthranilate N-benzoyltransferase protein [Source:PGSC_GENE;Acc:PGSC0003DMG400004029]	3	1	451	NA	NA	NA	NA	NA	NA	NA	NA	NA	NA	NA	NA	NA	NA	NA	NA	NA	NA	NA	NA	NA	NA	NA	NA	NA	NA	205238	10532.3	329742	183369
PGSC0003DMT400017451	AT5G67090	pep chromosome:SolTub_3.0:1:65056533:65059077:1 gene:PGSC0003DMG400006781 transcript:PGSC0003DMT400017451 gene_biotype:protein_coding transcript_biotype:protein_coding description:Subtilase [Source:PGSC_GENE;Acc:PGSC0003DMG400006781]	166	11	782	1.24966	1.26723	0.746153	0.886743	1.38506	1.66751	0.202828	0.372826	0.396088	0.703981	0.287792	0.11367	3.87623e+06	1.08522e+06	4.84397e+06	877072	4.91208e+06	1.90763e+06	2.84735e+06	1.53751e+06	2.12455e+06	485083	2.52486e+06	563691	805709	435210	1.11595e+06	273455	1.34353e+06	352117
PGSC0003DMT400017631	AT5G67090	pep chromosome:SolTub_3.0:1:65005156:65008218:-1 gene:PGSC0003DMG400006838 transcript:PGSC0003DMT400017631 gene_biotype:protein_coding transcript_biotype:protein_coding description:SBT4E protein [Source:PGSC_GENE;Acc:PGSC0003DMG400006838]	70	2	777	1.15571	2.08868	0.770473	1.0836	0.678428	0.956237	0.726595	0.00940213	0.371755	0.791991	0.28431	0.881021	969152	113982	1.12006e+06	825488	2.02425e+06	610650	1.4613e+06	408721	1.12589e+06	579303	1.58346e+06	797259	4.61106e+06	2.12189e+06	3.12827e+06	1.47512e+06	4.40927e+06	1.52278e+06
PGSC0003DMT400017634	AT5G67090	pep chromosome:SolTub_3.0:1:65018707:65021313:-1 gene:PGSC0003DMG400006840 transcript:PGSC0003DMT400017634 gene_biotype:protein_coding transcript_biotype:protein_coding description:SBT4B protein [Source:PGSC_GENE;Acc:PGSC0003DMG400006840]	30	1	450	1.20892	1.12164	1.10591	1.12604	NA	NA	0.704416	0.78612	NA	0.578983	NA	NA	200449	108635	242327	90395.2	224832	59287.9	183669	27575.4	203121	0	206819	36965.1	306303	0	NA	NA	NA	NA
PGSC0003DMT400017638	AT5G67090	pep chromosome:SolTub_3.0:1:65035925:65038698:-1 gene:PGSC0003DMG400006843 transcript:PGSC0003DMT400017638 gene_biotype:protein_coding transcript_biotype:protein_coding description:SBT4C protein [Source:PGSC_GENE;Acc:PGSC0003DMG400006843]	93	1	801	NA	NA	NA	NA	NA	NA	NA	NA	NA	NA	NA	NA	NA	NA	NA	NA	NA	NA	NA	NA	NA	NA	NA	NA	NA	NA	156271	31555.4	NA	NA
PGSC0003DMT400027148	AT5G67090	pep chromosome:SolTub_3.0:10:54786636:54788741:-1 gene:PGSC0003DMG400010470 transcript:PGSC0003DMT400027148 gene_biotype:protein_coding transcript_biotype:protein_coding description:Subtilase [Source:PGSC_GENE;Acc:PGSC0003DMG400010470]	51	7	701	0.400844	0.424684	0.79481	0.526018	0.615488	0.519688	0.148583	0.164148	0.707075	0.243156	0.240888	0.150488	3.02572e+06	2.23198e+06	1.21284e+06	403297	1.28497e+06	430193	2.59735e+06	1.88561e+06	2.0644e+06	1.98334e+06	1.36625e+06	512473	3.07289e+06	1.72425e+06	1.89133e+06	712194	1.59694e+06	688112
PGSC0003DMT400039851	AT5G67090	pep chromosome:SolTub_3.0:12:56577225:56579570:1 gene:PGSC0003DMG400015410 transcript:PGSC0003DMT400039851 gene_biotype:protein_coding transcript_biotype:protein_coding description:Subtilisin-like protease preproenzyme [Source:PGSC_GENE;Acc:PGSC0003DMG400015410]	27	4	749	3.60574	3.05735	0.216853	0.877125	1.05275	1.38098	0.0840864	0.0644052	0.144231	0.834149	0.930747	0.578618	2.2762e+06	656104	8.20736e+06	5.97957e+06	6.95913e+06	4.31949e+06	4.19683e+06	4.00531e+06	910096	674117	3.68114e+06	1.35733e+06	3.85327e+06	4.50268e+06	4.05654e+06	524615	5.32129e+06	2.33506e+06
PGSC0003DMT400092874	AT5G67090	pep chromosome:SolTub_3.0:1:65052696:65055035:-1 gene:PGSC0003DMG400042445 transcript:PGSC0003DMT400092874 gene_biotype:protein_coding transcript_biotype:protein_coding description:Subtilisin-like protease [Source:PGSC_GENE;Acc:PGSC0003DMG400042445]	161	2	779	1.23146	1.52026	1.2141	1.14399	0.761797	0.94568	0.583153	0.275871	0.366522	0.656921	0.191341	0.740859	3.00876e+06	787583	3.70518e+06	2.30499e+06	4.57409e+06	2.55848e+06	2.95888e+06	921533	3.59237e+06	950250	3.38494e+06	1.6013e+06	5.23055e+06	1.31938e+06	3.98462e+06	1.14338e+06	4.94643e+06	1.00658e+06
PGSC0003DMT400010287	AT5G67030	pep chromosome:SolTub_3.0:2:43804309:43810444:1 gene:PGSC0003DMG400004020 transcript:PGSC0003DMT400010287 gene_biotype:protein_coding transcript_biotype:protein_coding description:Zeaxanthin epoxidase, chloroplastic [Source:PGSC_GENE;Acc:PGSC0003DMG400004020]	133	15	669	0.51321	0.384411	0.491718	0.381018	0.653449	0.556186	0.051027	0.0127341	0.00443895	0.000526358	0.582174	0.405319	4.58967e+06	1.65445e+06	2.35546e+06	1.02974e+06	1.76432e+06	627284	6.54917e+06	1.41424e+06	3.22034e+06	943016	2.49535e+06	340727	3.7525e+06	3.58121e+06	2.45207e+06	2.7846e+06	2.08709e+06	1.24601e+06
PGSC0003DMT400002004	AT5G66920	pep chromosome:SolTub_3.0:2:23796212:23800871:1 gene:PGSC0003DMG400000761 transcript:PGSC0003DMT400002004 gene_biotype:protein_coding transcript_biotype:protein_coding description:Multicopper oxidase [Source:PGSC_GENE;Acc:PGSC0003DMG400000761]	1	1	539	0.955713	0.948591	NA	NA	NA	NA	0.812777	0.844129	NA	NA	NA	NA	126748	23523.4	121135	4365.47	120232	28909.4	NA	NA	38582.8	0	125593	0	NA	NA	NA	NA	NA	NA
PGSC0003DMT400038576	AT5G66760	pep chromosome:SolTub_3.0:2:40562655:40569648:-1 gene:PGSC0003DMG400014901 transcript:PGSC0003DMT400038576 gene_biotype:protein_coding transcript_biotype:protein_coding description:Succinate dehydrogenase [Source:PGSC_GENE;Acc:PGSC0003DMG400014901]	528	19	630	1.23873	1.39187	1.91425	1.7116	0.692443	0.760754	0.200418	0.112899	0.00843563	0.0613424	0.255369	0.374869	9.33812e+06	1.21362e+06	1.15674e+07	2.95586e+06	1.29975e+07	3.92769e+06	1.07385e+07	3.05885e+06	2.05561e+07	4.75947e+06	1.83799e+07	6.32603e+06	1.94625e+07	9.7104e+06	1.34766e+07	1.0926e+06	1.48061e+07	1.97957e+06
PGSC0003DMT400056617	AT5G66590	pep chromosome:SolTub_3.0:2:24524132:24524853:1 gene:PGSC0003DMG400022013 transcript:PGSC0003DMT400056617 gene_biotype:protein_coding transcript_biotype:protein_coding description:STS14 protein [Source:PGSC_GENE;Acc:PGSC0003DMG400022013]	9	2	181	0.874086	0.634702	0.43437	1.38908	0.441222	0.641275	0.670782	0.178939	0.0573698	0.0397049	0.0295392	0.129164	837673	358361	732198	316594	531673	210170	728317	189902	316359	287850	1.01169e+06	63445.3	1.74646e+06	502271	770577	319015	1.11996e+06	459415
PGSC0003DMT400009043	AT5G66530	pep chromosome:SolTub_3.0:2:40336175:40340573:-1 gene:PGSC0003DMG400003513 transcript:PGSC0003DMT400009043 gene_biotype:protein_coding transcript_biotype:protein_coding description:Aldose 1-epimerase [Source:PGSC_GENE;Acc:PGSC0003DMG400003513]	198	8	302	1.1922	0.909838	1.05489	1.14979	0.82045	0.863756	0.244371	0.288156	0.508629	0.178578	0.0768672	0.204432	6.96379e+06	874858	8.30223e+06	1.94244e+06	6.33593e+06	672911	7.15451e+06	1.02205e+06	7.54719e+06	494118	8.22616e+06	1.03359e+06	7.53877e+06	890986	6.18519e+06	992336	6.51166e+06	1.19023e+06
PGSC0003DMT400059124	AT5G66470	pep chromosome:SolTub_3.0:2:32694788:32700753:-1 gene:PGSC0003DMG400022967 transcript:PGSC0003DMT400059124 gene_biotype:protein_coding transcript_biotype:protein_coding description:GTP-binding protein era [Source:PGSC_GENE;Acc:PGSC0003DMG400022967]	2	1	365	0.799096	NA	NA	NA	0.800058	1.06954	0.151239	NA	NA	NA	0.174704	0.570545	190104	23249.2	151911	12607.5	NA	NA	195369	42125.1	NA	NA	NA	NA	183153	17117.5	146533	22624.7	195890	8103.15
PGSC0003DMT400036763	AT5G66280	pep chromosome:SolTub_3.0:3:57832302:57834616:1 gene:PGSC0003DMG400014178 transcript:PGSC0003DMT400036763 gene_biotype:protein_coding transcript_biotype:protein_coding description:GDP-mannose 4,6-dehydratase [Source:PGSC_GENE;Acc:PGSC0003DMG400014178]	14	3	363	1.78045	1.82462	0.660372	0.981996	0.432642	0.655422	0.308928	0.225264	0.338269	0.964738	0.243611	0.49114	122347	1051.3	217833	100805	223237	87195.1	342362	129864	226086	77669.4	336198	158298	1.09307e+06	593428	472908	416908	716421	208432
PGSC0003DMT400009192	AT5G66190	pep chromosome:SolTub_3.0:2:39306461:39309779:-1 gene:PGSC0003DMG402003567 transcript:PGSC0003DMT400009192 gene_biotype:protein_coding transcript_biotype:protein_coding description:Ferredoxin--NADP reductase, leaf-type isozyme, chloroplastic [Source:PGSC_GENE;Acc:PGSC0003DMG402003567]	2142	33	362	0.638926	0.705312	0.847846	0.820859	2.0618	1.7991	0.00957621	0.0501343	0.312959	0.268716	0.00144968	0.0216136	1.69675e+08	2.09883e+07	1.08409e+08	2.94974e+07	1.19673e+08	3.79856e+07	1.00432e+08	2.48493e+07	8.51507e+07	1.37131e+07	8.24404e+07	1.72955e+07	3.83319e+07	1.39706e+07	7.90329e+07	9.9399e+06	6.89629e+07	1.63767e+07
PGSC0003DMT400009216	AT5G66150	pep chromosome:SolTub_3.0:2:39213558:39222288:-1 gene:PGSC0003DMG400003576 transcript:PGSC0003DMT400009216 gene_biotype:protein_coding transcript_biotype:protein_coding description:Glycosyl hydrolase family 38 protein [Source:PGSC_GENE;Acc:PGSC0003DMG400003576]	2	1	1008	1.18208	3.0748	NA	NA	0.417412	0.747039	0.189086	NA	NA	NA	NA	NA	77107.5	1230.44	91147.1	7057.34	237090	0	NA	NA	93794.7	34565.7	57080	0	286592	40600.9	119627	0	214096	0
PGSC0003DMT400015849	AT5G66140	pep chromosome:SolTub_3.0:1:87397428:87400764:1 gene:PGSC0003DMG400006193 transcript:PGSC0003DMT400015849 gene_biotype:protein_coding transcript_biotype:protein_coding description:Proteasome subunit alpha type [Source:PGSC_GENE;Acc:PGSC0003DMG400006193]	240	14	249	1.1265	0.813833	0.297081	0.796581	1.57893	1.50437	0.701017	0.482199	0.0154252	0.369781	0.0553956	0.103019	1.48096e+07	6.65857e+06	1.66829e+07	6.65353e+06	1.20525e+07	3.41288e+06	2.87647e+07	7.07744e+06	8.54545e+06	1.11261e+07	2.29134e+07	1.00777e+07	1.3039e+07	6.50711e+06	2.05877e+07	1.7521e+06	1.96154e+07	2.95743e+06
PGSC0003DMT400009226	AT5G66120	pep chromosome:SolTub_3.0:2:39152018:39157637:-1 gene:PGSC0003DMG400003582 transcript:PGSC0003DMT400009226 gene_biotype:protein_coding transcript_biotype:protein_coding description:Dehydroquinate synthase [Source:PGSC_GENE;Acc:PGSC0003DMG400003582]	162	9	439	1.82965	1.25561	1.55902	2.29683	0.721732	0.821408	0.268257	0.185606	0.0709795	0.0158022	0.146864	0.369112	2.00821e+06	563904	3.67432e+06	2.74344e+06	2.52152e+06	429630	1.71955e+06	722904	2.68082e+06	575082	3.94952e+06	1.27065e+06	3.83055e+06	1.15246e+06	2.76463e+06	658110	3.14645e+06	859458
PGSC0003DMT400009397	AT5G66090	pep chromosome:SolTub_3.0:2:39076667:39081044:1 gene:PGSC0003DMG400003653 transcript:PGSC0003DMT400009397 gene_biotype:protein_coding transcript_biotype:protein_coding description:Conserved gene of unknown function [Source:PGSC_GENE;Acc:PGSC0003DMG400003653]	150	4	204	1.01496	0.850466	2.08132	0.948766	2.81356	2.83079	0.928423	0.14923	0.0301685	0.870968	0.00291451	0.0232643	2.88624e+06	400080	2.9294e+06	840957	2.45465e+06	364099	1.07436e+06	562691	2.23608e+06	680970	1.01931e+06	337966	798910	579873	2.24778e+06	367680	2.26154e+06	869871
PGSC0003DMT400058013	AT5G66060	pep chromosome:SolTub_3.0:3:3316493:3322469:1 gene:PGSC0003DMG400022524 transcript:PGSC0003DMT400058013 gene_biotype:protein_coding transcript_biotype:protein_coding description:Iron ion binding / oxidoreductase/ oxidoreductase, acting on paired donors, with incorporation or reduction of molecular oxygen, 2-oxoglutarate as one donor, and incorporation of one atom each of oxygen into both donors […	1	1	289	0.535057	0.57648	0.728389	0.758695	0.705831	0.468142	0.49426	0.373057	0.313854	0.72017	0.329246	0.144661	387836	250440	207514	55589.4	223580	115857	552779	158961	402638	100265	419391	347792	575675	235386	406329	154936	269498	43192.8
PGSC0003DMT400004521	AT5G65940	pep chromosome:SolTub_3.0:1:67876687:67879875:1 gene:PGSC0003DMG400001797 transcript:PGSC0003DMT400004521 gene_biotype:protein_coding transcript_biotype:protein_coding description:Enoyl-CoA-hydratase [Source:PGSC_GENE;Acc:PGSC0003DMG400001797]	17	1	234	0.811261	1.73514	0.850166	0.798822	100	100	0.299454	0.0938594	NA	0.398113	0.05	0.05	371572	94993.7	301442	70479.7	644729	218092	233839	57015.6	198802	0	186796	10257.2	NA	NA	403653	136832	323475	47050.5
PGSC0003DMT400008582	AT5G65840	pep chromosome:SolTub_3.0:2:22613936:22621630:-1 gene:PGSC0003DMG400003322 transcript:PGSC0003DMT400008582 gene_biotype:protein_coding transcript_biotype:protein_coding description:Conserved gene of unknown function [Source:PGSC_GENE;Acc:PGSC0003DMG400003322]	18	4	254	0.786174	0.897984	0.154274	1.62041	2.1015	3.31111	0.278455	0.655902	3.7002e-05	0.360145	NA	NA	1.4187e+06	254965	1.11534e+06	455273	1.27397e+06	571264	727756	128322	112273	78403	1.17926e+06	921413	251062	0	527606	356258	831294	331100
PGSC0003DMT400055141	AT5G65760	pep chromosome:SolTub_3.0:2:42359290:42365233:1 gene:PGSC0003DMG400021399 transcript:PGSC0003DMT400055141 gene_biotype:protein_coding transcript_biotype:protein_coding description:Lysosomal Pro-X carboxypeptidase [Source:PGSC_GENE;Acc:PGSC0003DMG400021399]	1	1	505	NA	NA	NA	NA	NA	NA	NA	NA	NA	NA	NA	NA	NA	NA	NA	NA	NA	NA	NA	NA	NA	NA	NA	NA	NA	NA	NA	NA	NA	NA
PGSC0003DMT400060466	AT5G65750	pep chromosome:SolTub_3.0:5:50395499:50402243:1 gene:PGSC0003DMG400023519 transcript:PGSC0003DMT400060466 gene_biotype:protein_coding transcript_biotype:protein_coding description:2-oxoglutarate dehydrogenase [Source:PGSC_GENE;Acc:PGSC0003DMG400023519]	852	28	1019	1.61434	1.56831	1.07898	1.01751	0.615577	1.03054	0.248834	0.0191468	0.813054	0.945062	0.0591958	0.890547	1.56726e+07	3.42942e+06	2.53009e+07	1.50994e+07	2.45795e+07	5.03303e+06	3.18499e+07	1.3416e+07	3.43654e+07	1.56096e+07	3.24075e+07	8.12442e+06	3.11542e+07	8.56917e+06	1.91778e+07	6.73397e+06	3.21056e+07	1.02938e+07
PGSC0003DMT400078713	AT5G65720	pep chromosome:SolTub_3.0:2:42245959:42247729:1 gene:PGSC0003DMG400030629 transcript:PGSC0003DMT400078713 gene_biotype:protein_coding transcript_biotype:protein_coding description:Cysteine desulfurylase [Source:PGSC_GENE;Acc:PGSC0003DMG400030629]	106	8	455	1.00427	1.13069	0.482783	0.923706	0.410905	0.697182	0.981917	0.650646	0.0517292	0.707416	0.00950454	0.149253	1.96625e+06	567596	1.97465e+06	440391	2.22322e+06	933616	2.71688e+06	806561	1.31166e+06	929120	2.5096e+06	696512	3.45536e+06	992713	1.41983e+06	675997	2.40901e+06	857173
PGSC0003DMT400078667	AT5G65620	pep chromosome:SolTub_3.0:2:41972934:41982133:1 gene:PGSC0003DMG400030613 transcript:PGSC0003DMT400078667 gene_biotype:protein_coding transcript_biotype:protein_coding description:Oligopeptidase A [Source:PGSC_GENE;Acc:PGSC0003DMG400030613]	706	36	811	1.06759	0.956589	0.427939	0.781716	0.594983	0.718762	0.463744	0.704175	0.0162172	0.371342	0.0441612	0.0958313	2.39105e+07	2.54166e+06	2.55266e+07	3.34452e+06	2.28725e+07	4.62186e+06	4.87457e+07	7.80435e+06	2.08602e+07	1.66448e+07	3.81053e+07	2.1072e+07	3.38539e+07	8.76042e+06	2.01425e+07	7.44299e+06	2.43329e+07	5.00598e+06
PGSC0003DMT400041420	AT5G65550	pep chromosome:SolTub_3.0:00:32097733:32099075:1 gene:PGSC0003DMG400016050 transcript:PGSC0003DMT400041420 gene_biotype:protein_coding transcript_biotype:protein_coding description:UDP-glucose:glucosyltransferase [Source:PGSC_GENE;Acc:PGSC0003DMG400016050]	1	1	425	NA	NA	NA	NA	NA	NA	NA	NA	NA	NA	NA	NA	NA	NA	NA	NA	NA	NA	NA	NA	NA	NA	NA	NA	NA	NA	NA	NA	NA	NA
PGSC0003DMT400085101	AT5G65550	pep chromosome:SolTub_3.0:11:4864096:4865229:1 gene:PGSC0003DMG400034672 transcript:PGSC0003DMT400085101 gene_biotype:protein_coding transcript_biotype:protein_coding description:Glucosyl/glucuronosyl transferases [Source:PGSC_GENE;Acc:PGSC0003DMG400034672]	8	1	377	2.00243	2.24171	NA	0.465373	0.155425	0.210971	0.283944	0.0953571	NA	NA	NA	NA	138177	21539	276690	93018.2	309754	76112.4	253526	0	NA	NA	117984	0	1.69881e+06	0	264036	113917	358400	178161
PGSC0003DMT400033585	AT5G65430	pep chromosome:SolTub_3.0:4:64754692:64759083:-1 gene:PGSC0003DMG400012899 transcript:PGSC0003DMT400033585 gene_biotype:protein_coding transcript_biotype:protein_coding description:14-3-3 protein [Source:PGSC_GENE;Acc:PGSC0003DMG400012899]	333	15	252	1.92608	2.26238	1.4777	1.42873	1.66668	1.80576	0.164816	0.101073	0.47686	0.322863	0.161545	0.265579	2.42872e+06	1.10911e+06	4.6779e+06	2.72519e+06	5.49467e+06	3.11854e+06	1.96812e+06	1.09457e+06	2.9083e+06	2.26952e+06	2.81192e+06	1.16949e+06	3.91421e+06	2.74997e+06	6.52372e+06	1.61218e+06	7.06811e+06	3.88457e+06
PGSC0003DMT400041634	AT5G65430	pep chromosome:SolTub_3.0:11:2429117:2433724:1 gene:PGSC0003DMG401016141 transcript:PGSC0003DMT400041634 gene_biotype:protein_coding transcript_biotype:protein_coding description:14-3-3 protein [Source:PGSC_GENE;Acc:PGSC0003DMG401016141]	569	18	249	1.16718	1.52408	1.297	1.2895	1.70881	1.78357	0.34939	0.00315995	0.109259	0.431768	0.0115144	0.0232086	1.1446e+07	1.78656e+06	1.33595e+07	3.41103e+06	1.74446e+07	2.26286e+06	7.49849e+06	1.75378e+06	9.72554e+06	1.74227e+06	9.66931e+06	4.9427e+06	7.9335e+06	3.22313e+06	1.35568e+07	1.22792e+06	1.415e+07	3.05489e+06
PGSC0003DMT400037792	AT5G65400	pep chromosome:SolTub_3.0:5:46190059:46193174:-1 gene:PGSC0003DMG400014582 transcript:PGSC0003DMT400037792 gene_biotype:protein_coding transcript_biotype:protein_coding description:Conserved gene of unknown function [Source:PGSC_GENE;Acc:PGSC0003DMG400014582]	5	1	185	0.281497	0.299779	NA	NA	0.149738	0.301749	NA	NA	NA	NA	NA	NA	642063	0	180739	0	192477	0	NA	NA	NA	NA	382923	0	2.7469e+06	469556	411316	0	828874	0
PGSC0003DMT400064995	AT5G65360	pep chromosome:SolTub_3.0:1:66323493:66327063:-1 gene:PGSC0003DMG400025246 transcript:PGSC0003DMT400064995 gene_biotype:protein_coding transcript_biotype:protein_coding description:Histone H3.2 [Source:PGSC_GENE;Acc:PGSC0003DMG400025246]	388	2	149	1.21927	0.947582	1.10299	1.1889	0.701285	0.898072	0.166706	0.430382	0.274866	0.389271	0.131394	0.581593	5.09253e+07	5.67372e+06	6.20917e+07	1.35404e+07	4.82559e+07	3.02347e+06	6.8634e+07	6.59817e+06	7.57024e+07	1.00958e+07	8.1599e+07	2.77106e+07	4.25003e+07	1.4167e+07	2.98048e+07	5.25502e+06	3.81683e+07	5.19014e+06
PGSC0003DMT400041813	AT5G65270	pep chromosome:SolTub_3.0:11:2745709:2748048:-1 gene:PGSC0003DMG400016224 transcript:PGSC0003DMT400041813 gene_biotype:protein_coding transcript_biotype:protein_coding description:NtRab11D [Source:PGSC_GENE;Acc:PGSC0003DMG400016224]	56	4	224	2.35959	1.92051	0.591419	1.09801	1.34066	4.77981	0.291416	0.12102	0.05	0.757962	0.609022	0.364763	477945	135756	1.12776e+06	1.11283e+06	917896	467707	388117	179909	229540	0	426157	96708	346711	28258.1	464821	245317	1.65721e+06	1.48123e+06
PGSC0003DMT400069271	AT5G65220	pep chromosome:SolTub_3.0:6:53248933:53250663:-1 gene:PGSC0003DMG400026946 transcript:PGSC0003DMT400069271 gene_biotype:protein_coding transcript_biotype:protein_coding description:50S ribosomal protein L29, chloroplastic [Source:PGSC_GENE;Acc:PGSC0003DMG400026946]	403	3	168	0.875624	0.549762	0.613334	1.04513	0.425958	0.829923	0.600881	0.0287905	0.102109	0.812708	0.00955838	0.655431	1.5144e+06	229247	1.32604e+06	652636	832558	458476	3.75933e+06	1.2072e+06	2.30572e+06	1.01144e+06	3.929e+06	680364	3.6105e+06	1.20443e+06	1.53792e+06	219415	2.99644e+06	2.36082e+06
PGSC0003DMT400083984	AT5G65220	pep chromosome:SolTub_3.0:3:45304095:45308176:-1 gene:PGSC0003DMG400033691 transcript:PGSC0003DMT400083984 gene_biotype:protein_coding transcript_biotype:protein_coding description:50S ribosomal protein L29, chloroplastic [Source:PGSC_GENE;Acc:PGSC0003DMG400033691]	410	3	167	0.749188	1.04519	1.58258	1.97787	0.397676	0.498359	0.0575263	0.936243	0.0375523	0.120421	0.015313	0.0328904	1.19187e+07	2.15965e+06	8.92931e+06	1.61677e+06	1.24572e+07	1.28692e+07	2.1187e+07	6.02211e+06	3.35301e+07	7.87816e+06	4.19051e+07	2.30691e+07	2.62156e+07	9.86743e+06	1.04253e+07	2.88951e+06	1.30648e+07	2.64482e+06
PGSC0003DMT400036349	AT5G65158	pep chromosome:SolTub_3.0:3:34349896:34350849:1 gene:PGSC0003DMG400013984 transcript:PGSC0003DMT400036349 gene_biotype:protein_coding transcript_biotype:protein_coding description:TMV induced protein 1-2 [Source:PGSC_GENE;Acc:PGSC0003DMG400013984]	12	2	113	NA	100	NA	NA	NA	NA	NA	0.05	NA	NA	NA	NA	NA	NA	431779	0	1.01756e+06	917273	NA	NA	NA	NA	834657	0	385370	0	NA	NA	NA	NA
PGSC0003DMT400053145	AT5G65110	pep chromosome:SolTub_3.0:4:51630422:51635190:1 gene:PGSC0003DMG400020620 transcript:PGSC0003DMT400053145 gene_biotype:protein_coding transcript_biotype:protein_coding description:Acyl-coenzyme A oxidase 2, peroxisomal [Source:PGSC_GENE;Acc:PGSC0003DMG400020620]	5	3	693	100	NA	NA	NA	1.25335	1.16473	0.05	NA	NA	NA	NA	NA	NA	NA	120399	38824.9	640688	407841	NA	NA	NA	NA	256052	0	214638	0	269017	146656	249995	140732
PGSC0003DMT400004741	AT5G65020	pep chromosome:SolTub_3.0:4:50917047:50920515:1 gene:PGSC0003DMG400001879 transcript:PGSC0003DMT400004741 gene_biotype:protein_coding transcript_biotype:protein_coding description:Annexin p35 [Source:PGSC_GENE;Acc:PGSC0003DMG400001879]	91	11	317	1.19741	0.858665	1.22368	1.20897	0.332125	0.453393	0.735093	0.740804	0.600049	0.726662	0.0419457	0.103637	685745	476732	821120	608125	588825	305029	1.64635e+06	522901	2.0146e+06	1.2438e+06	1.99038e+06	1.77024e+06	7.95249e+06	4.35262e+06	2.64122e+06	587805	3.60561e+06	1.86278e+06
PGSC0003DMT400042739	AT5G64860	pep chromosome:SolTub_3.0:4:53994070:54000256:1 gene:PGSC0003DMG400016589 transcript:PGSC0003DMT400042739 gene_biotype:protein_coding transcript_biotype:protein_coding description:4-alpha-glucanotransferase [Source:PGSC_GENE;Acc:PGSC0003DMG400016589]	123	13	596	1.10211	0.616673	0.57698	1.00329	0.739664	0.423327	0.799764	0.0146731	0.0484975	0.991376	0.445311	0.0878979	2.98406e+06	574084	3.28877e+06	2.25185e+06	1.84019e+06	463854	2.94456e+06	715314	1.69895e+06	797419	2.95424e+06	1.58099e+06	2.38515e+06	1.37739e+06	1.76421e+06	704363	1.0097e+06	326660
PGSC0003DMT400042714	AT5G64840	pep chromosome:SolTub_3.0:4:54437007:54442095:1 gene:PGSC0003DMG400016576 transcript:PGSC0003DMT400042714 gene_biotype:protein_coding transcript_biotype:protein_coding description:ATGCN5 [Source:PGSC_GENE;Acc:PGSC0003DMG400016576]	3	2	695	NA	NA	NA	NA	NA	NA	NA	NA	NA	NA	NA	NA	181786	0	NA	NA	NA	NA	NA	NA	NA	NA	NA	NA	NA	NA	NA	NA	NA	NA
PGSC0003DMT400024248	AT5G64816	pep chromosome:SolTub_3.0:4:64947695:64950566:1 gene:PGSC0003DMG400009364 transcript:PGSC0003DMT400024248 gene_biotype:protein_coding transcript_biotype:protein_coding description:Conserved gene of unknown function [Source:PGSC_GENE;Acc:PGSC0003DMG400009364]	1	1	128	NA	NA	NA	NA	NA	NA	NA	NA	NA	NA	NA	NA	NA	NA	223129	0	1.05064e+06	257882	NA	NA	NA	NA	NA	NA	NA	NA	NA	NA	355746	0
PGSC0003DMT400050736	AT5G64760	pep chromosome:SolTub_3.0:4:55548157:55556517:1 gene:PGSC0003DMG400019701 transcript:PGSC0003DMT400050736 gene_biotype:protein_coding transcript_biotype:protein_coding description:26S proteasome subunit RPN5b [Source:PGSC_GENE;Acc:PGSC0003DMG400019701]	80	7	471	1.19822	0.301083	0.277768	0.887127	0.459561	0.674868	0.502215	0.000377187	0.0044132	0.600032	0.0758579	0.314098	1.45986e+07	2.61594e+06	1.74923e+07	7.81027e+06	4.39539e+06	2.29588e+06	3.10457e+07	4.14725e+06	8.62352e+06	1.06591e+07	2.75415e+07	1.21504e+07	1.5383e+07	6.04326e+06	7.06944e+06	5.47841e+06	1.03815e+07	7.08573e+06
PGSC0003DMT400076469	AT5G64570	pep chromosome:SolTub_3.0:1:81721373:81725474:-1 gene:PGSC0003DMG400029738 transcript:PGSC0003DMT400076469 gene_biotype:protein_coding transcript_biotype:protein_coding description:LEXYL2 protein [Source:PGSC_GENE;Acc:PGSC0003DMG400029738]	761	5	594	0.940043	0.985669	1.20482	1.21953	0.836493	0.940311	0.523486	0.842971	0.290786	0.263504	0.519861	0.828097	2.56267e+07	1.77326e+06	2.40902e+07	4.25159e+06	2.52594e+07	3.12089e+06	1.87021e+07	4.74411e+06	2.25327e+07	4.83439e+06	2.28079e+07	4.91068e+06	1.96055e+07	8.77479e+06	1.63999e+07	3.70588e+06	1.84353e+07	5.6409e+06
PGSC0003DMT400076470	AT5G64570	pep chromosome:SolTub_3.0:1:81721373:81724076:-1 gene:PGSC0003DMG400029738 transcript:PGSC0003DMT400076470 gene_biotype:protein_coding transcript_biotype:protein_coding description:LEXYL2 protein [Source:PGSC_GENE;Acc:PGSC0003DMG400029738]	625	4	621	1.25376	0.930872	0.328977	1.23391	0.343807	0.558646	0.326661	0.81385	0.0132859	0.437669	0.0408641	0.185671	2.71336e+06	907639	3.40189e+06	955731	2.52579e+06	1.24595e+06	3.30608e+06	613780	1.08763e+06	1.26015e+06	4.07939e+06	1.79119e+06	5.22348e+06	2.77363e+06	1.79587e+06	480592	2.91808e+06	1.56453e+06
PGSC0003DMT400016329	AT5G64460	pep chromosome:SolTub_3.0:4:65604842:65613601:-1 gene:PGSC0003DMG400006382 transcript:PGSC0003DMT400016329 gene_biotype:protein_coding transcript_biotype:protein_coding description:Phosphoglycerate mutase [Source:PGSC_GENE;Acc:PGSC0003DMG400006382]	70	4	282	1.38607	1.58834	0.744655	1.32628	1.71405	1.95708	0.0597331	0.0597448	0.372944	0.321137	0.143218	0.323616	627379	130961	869591	178011	996491	310294	787207	388365	586197	175070	1.04406e+06	291735	779391	271332	1.33591e+06	449039	1.52533e+06	1.01922e+06
PGSC0003DMT400027698	AT5G64420	pep chromosome:SolTub_3.0:1:82857407:82866097:1 gene:PGSC0003DMG400010676 transcript:PGSC0003DMT400027698 gene_biotype:protein_coding transcript_biotype:protein_coding description:DNA binding protein [Source:PGSC_GENE;Acc:PGSC0003DMG400010676]	1	1	1210	NA	NA	NA	NA	NA	NA	NA	NA	NA	NA	NA	NA	NA	NA	NA	NA	NA	NA	NA	NA	NA	NA	NA	NA	NA	NA	NA	NA	NA	NA
PGSC0003DMT400083786	AT5G64380	pep chromosome:SolTub_3.0:1:82665502:82668294:-1 gene:PGSC0003DMG400033584 transcript:PGSC0003DMT400083786 gene_biotype:protein_coding transcript_biotype:protein_coding description:Fructose-1,6-bisphosphatase [Source:PGSC_GENE;Acc:PGSC0003DMG400033584]	115	6	369	1.02874	1.1977	1.04302	1.06176	1.78721	1.70745	0.860977	0.175615	0.852468	0.738606	0.0367046	0.0410269	2.02099e+06	315301	2.07907e+06	559544	2.42054e+06	435657	2.06785e+06	646789	2.1568e+06	662957	2.19557e+06	358026	1.71851e+06	949509	3.07133e+06	515606	2.93427e+06	312142
PGSC0003DMT400074637	AT5G64370	pep chromosome:SolTub_3.0:10:30509471:30512658:1 gene:PGSC0003DMG400029019 transcript:PGSC0003DMT400074637 gene_biotype:protein_coding transcript_biotype:protein_coding description:Beta-ureidopropionase [Source:PGSC_GENE;Acc:PGSC0003DMG400029019]	102	7	410	1.02008	1.02234	0.563641	0.994898	0.590122	1.01361	0.937287	0.911817	0.0672877	0.985409	0.186192	0.972892	2.19957e+06	548735	2.24375e+06	939761	2.24871e+06	661944	1.56059e+06	633906	879615	112312	1.55263e+06	557273	1.01458e+06	559096	598729	135091	1.0284e+06	455529
PGSC0003DMT400083794	AT5G64360	pep chromosome:SolTub_3.0:1:82387926:82390442:-1 gene:PGSC0003DMG400033592 transcript:PGSC0003DMT400083794 gene_biotype:protein_coding transcript_biotype:protein_coding description:Dnajc14 protein [Source:PGSC_GENE;Acc:PGSC0003DMG400033592]	2	1	743	1.53187	NA	1.60851	2.0536	100	100	NA	NA	NA	0.0352579	0.05	0.05	231905	0	355250	0	NA	NA	162405	5201	261231	0	333515	32596.5	NA	NA	268231	87119.2	331891	166236
PGSC0003DMT400083778	AT5G64350	pep chromosome:SolTub_3.0:1:82326827:82330252:-1 gene:PGSC0003DMG400033579 transcript:PGSC0003DMT400083778 gene_biotype:protein_coding transcript_biotype:protein_coding description:CONSTANS interacting protein 3 [Source:PGSC_GENE;Acc:PGSC0003DMG400033579]	142	4	112	0.992092	0.645096	0.337127	0.486928	0.408852	0.753212	0.985071	0.390155	0.038054	0.101535	0.0347118	0.413605	1.72804e+07	1.16974e+07	1.71438e+07	7.97404e+06	1.11475e+07	6.7414e+06	1.79977e+07	9.52891e+06	6.06752e+06	1.30144e+06	8.76361e+06	2.98288e+06	2.58991e+07	1.0899e+07	1.05889e+07	5.15208e+06	1.95075e+07	1.0048e+07
PGSC0003DMT400032652	AT5G64290	pep chromosome:SolTub_3.0:1:82184344:82190375:-1 gene:PGSC0003DMG400012543 transcript:PGSC0003DMT400032652 gene_biotype:protein_coding transcript_biotype:protein_coding description:Glutamate/malate translocator [Source:PGSC_GENE;Acc:PGSC0003DMG400012543]	10	1	584	1.19889	2.8677	0.689563	0.1	1.34376	0.712636	NA	NA	NA	0.05	NA	NA	113443	0	136006	86602.1	325320	4951.73	272375	153119	187820	0	NA	NA	357540	0	480448	266354	254795	102601
PGSC0003DMT400072223	AT5G64270	pep chromosome:SolTub_3.0:10:56843755:56848016:-1 gene:PGSC0003DMG400028106 transcript:PGSC0003DMT400072223 gene_biotype:protein_coding transcript_biotype:protein_coding description:Splicing factor [Source:PGSC_GENE;Acc:PGSC0003DMG400028106]	5	3	1259	2.97732	2.82263	NA	NA	NA	0.021147	NA	NA	NA	NA	NA	NA	551835	0	1.64299e+06	2.30517e+06	1.55762e+06	395836	NA	NA	NA	NA	NA	NA	6.12804e+06	0	NA	NA	129590	17368.1
PGSC0003DMT400032756	AT5G64260	pep chromosome:SolTub_3.0:1:82056279:82057487:1 gene:PGSC0003DMG400012577 transcript:PGSC0003DMT400032756 gene_biotype:protein_coding transcript_biotype:protein_coding description:Erg-1 [Source:PGSC_GENE;Acc:PGSC0003DMG400012577]	207	10	301	1.10359	1.61638	1.33502	1.09579	1.71285	1.69162	0.714251	0.263455	0.271335	0.655874	0.098881	0.151713	5.80812e+06	1.35904e+06	6.40977e+06	2.86552e+06	9.3881e+06	5.79573e+06	2.91913e+06	1.04269e+06	3.89711e+06	1.28586e+06	3.19876e+06	611094	4.19823e+06	3.05979e+06	7.19094e+06	957537	7.10182e+06	2.01688e+06
PGSC0003DMT400032683	AT5G64250	pep chromosome:SolTub_3.0:1:82028748:82032222:-1 gene:PGSC0003DMG400012550 transcript:PGSC0003DMT400032683 gene_biotype:protein_coding transcript_biotype:protein_coding description:2-nitropropane dioxygenase [Source:PGSC_GENE;Acc:PGSC0003DMG400012550]	234	15	333	1.70159	1.78832	0.864764	0.974939	0.422779	0.676984	0.191928	0.128163	0.548494	0.892512	0.196736	0.462918	4.90482e+06	1.05487e+06	8.34599e+06	4.71246e+06	8.77137e+06	4.43357e+06	3.10856e+06	866057	2.68817e+06	1.0254e+06	3.03066e+06	705429	2.19859e+07	1.78911e+07	9.29515e+06	2.18862e+06	1.48841e+07	4.40081e+06
PGSC0003DMT400045694	AT5G64200	pep chromosome:SolTub_3.0:4:63072775:63077256:1 gene:PGSC0003DMG400017719 transcript:PGSC0003DMT400045694 gene_biotype:protein_coding transcript_biotype:protein_coding description:Serine/arginine rich splicing factor [Source:PGSC_GENE;Acc:PGSC0003DMG400017719]	73	4	258	1.04317	1.03769	1.8162	1.63481	1.12397	1.56365	0.874837	0.813683	0.00736662	0.0573935	0.556503	0.163208	1.65564e+06	128491	1.72711e+06	869492	1.71805e+06	496050	838676	123646	1.5232e+06	363783	1.37108e+06	463958	919446	313624	1.03343e+06	165365	1.43769e+06	515333
PGSC0003DMT400056441	AT5G64140	pep chromosome:SolTub_3.0:2:11311996:11313063:1 gene:PGSC0003DMG400021927 transcript:PGSC0003DMT400056441 gene_biotype:protein_coding transcript_biotype:protein_coding description:28 kDa small subunit ribosomal protein [Source:PGSC_GENE;Acc:PGSC0003DMG400021927]	376	10	77	1.17075	1.08785	1.08783	1.26781	0.664001	0.949713	0.53551	0.387814	0.604062	0.027628	0.0349091	0.715427	1.36266e+07	2.26565e+06	1.59533e+07	6.82163e+06	1.48237e+07	1.31927e+06	1.31627e+07	2.32277e+06	1.43188e+07	3.59938e+06	1.66879e+07	1.22056e+06	1.53731e+07	3.2346e+06	1.02077e+07	2.47532e+06	1.46e+07	2.50765e+06
PGSC0003DMT400000548	AT5G64130	pep chromosome:SolTub_3.0:1:72619039:72622231:-1 gene:PGSC0003DMG400000191 transcript:PGSC0003DMT400000548 gene_biotype:protein_coding transcript_biotype:protein_coding description:Conserved gene of unknown function [Source:PGSC_GENE;Acc:PGSC0003DMG400000191]	98	4	106	0.800474	1.06372	0.751633	0.857173	0.49281	0.645139	0.506219	0.713732	0.220646	0.586799	0.256237	0.428054	1.60682e+06	409504	1.28622e+06	825454	1.70921e+06	349956	1.03014e+06	376722	774287	80198	883008	358058	2.82705e+06	2.31586e+06	1.3932e+06	370916	1.82384e+06	643039
PGSC0003DMT400014861	AT5G64040	pep chromosome:SolTub_3.0:8:5482187:5483150:1 gene:PGSC0003DMG400005805 transcript:PGSC0003DMT400014861 gene_biotype:protein_coding transcript_biotype:protein_coding description:Photosystem I reaction center subunit [Source:PGSC_GENE;Acc:PGSC0003DMG400005805]	769	15	169	1.38288	0.785632	1.06826	0.885699	1.84857	1.05002	0.217921	0.415839	0.802992	0.66656	0.0142296	0.833952	4.86266e+07	2.3223e+07	6.72444e+07	1.53645e+07	3.82026e+07	7.14548e+06	5.18843e+07	2.1985e+07	5.54262e+07	1.64643e+07	4.59539e+07	1.48313e+07	2.93041e+07	6.65643e+06	5.41706e+07	1.4484e+07	3.07699e+07	1.17858e+07
PGSC0003DMT400059942	AT5G63980	pep chromosome:SolTub_3.0:5:51913110:51919135:-1 gene:PGSC0003DMG400023321 transcript:PGSC0003DMT400059942 gene_biotype:protein_coding transcript_biotype:protein_coding description:SAL1 phosphatase [Source:PGSC_GENE;Acc:PGSC0003DMG400023321]	18	6	349	0.923223	1.36715	0.769429	0.78289	1.77025	1.52576	0.752545	0.441171	0.279999	0.207223	0.0793137	0.247648	623637	186882	575756	226246	852606	533309	1.13131e+06	242143	870463	379590	885692	219531	717477	436483	1.27012e+06	270692	1.0947e+06	354848
PGSC0003DMT400073047	AT5G63890	pep chromosome:SolTub_3.0:2:31358528:31359958:1 gene:PGSC0003DMG400028409 transcript:PGSC0003DMT400073047 gene_biotype:protein_coding transcript_biotype:protein_coding description:Histidinol dehydrogenase [Source:PGSC_GENE;Acc:PGSC0003DMG400028409]	85	4	90	1.02499	1.58241	1.02007	0.76368	1.33095	1.43347	0.869904	0.00778551	0.966594	0.639139	0.447116	0.320465	2.02803e+06	303949	2.07871e+06	516517	3.20918e+06	597203	1.9033e+06	1.72059e+06	1.9415e+06	407821	1.45351e+06	669247	1.31417e+06	900995	1.74909e+06	610009	1.88382e+06	587639
PGSC0003DMT400013692	AT5G63840	pep chromosome:SolTub_3.0:4:30714759:30722601:-1 gene:PGSC0003DMG400005353 transcript:PGSC0003DMT400013692 gene_biotype:protein_coding transcript_biotype:protein_coding description:Alpha-glucosidase [Source:PGSC_GENE;Acc:PGSC0003DMG400005353]	24	7	924	0.874535	0.945755	1.09185	0.964795	1.15843	1.05677	0.769831	0.740333	0.818186	0.947473	0.453854	0.787296	1.69247e+06	341037	1.48012e+06	1.36087e+06	1.60066e+06	412335	986151	566173	1.07673e+06	510794	951433	850185	835629	144173	968015	264753	883069	269149
PGSC0003DMT400039333	AT5G63810	pep chromosome:SolTub_3.0:3:50214691:50224678:-1 gene:PGSC0003DMG400015211 transcript:PGSC0003DMT400039333 gene_biotype:protein_coding transcript_biotype:protein_coding description:Beta-galactosidase [Source:PGSC_GENE;Acc:PGSC0003DMG400015211]	13	2	836	1.67628	0.869703	0.586059	1.54889	0.435157	0.720617	0.232002	0.770806	0.33253	NA	4.10132e-05	0.0521776	176516	73085.3	295890	137278	153517	61898.5	198323	86504.6	116229	47112.9	307180	0	310281	23687.2	135021	16609.4	223593	45650.4
PGSC0003DMT400000611	AT5G63630	pep chromosome:SolTub_3.0:1:73330966:73338418:-1 gene:PGSC0003DMG401000216 transcript:PGSC0003DMT400000611 gene_biotype:protein_coding transcript_biotype:protein_coding description:Dead box ATP-dependent RNA helicase [Source:PGSC_GENE;Acc:PGSC0003DMG401000216]	3	2	871	NA	0.935489	0.812439	0.973467	NA	1.00276	NA	NA	NA	0.913074	NA	NA	555203	0	NA	NA	519387	0	195628	15032.5	158936	0	190437	39285	378732	0	NA	NA	379778	0
PGSC0003DMT400059936	AT5G63620	pep chromosome:SolTub_3.0:5:51976733:51982891:-1 gene:PGSC0003DMG400023319 transcript:PGSC0003DMT400059936 gene_biotype:protein_coding transcript_biotype:protein_coding description:Alcohol dehydrogenase [Source:PGSC_GENE;Acc:PGSC0003DMG400023319]	140	9	432	1.05757	0.714334	0.439163	0.680234	0.575769	0.95738	0.822862	0.195644	0.0157224	0.0572883	0.196703	0.891135	5.61832e+06	1.64174e+06	5.94177e+06	2.26365e+06	4.01336e+06	1.57248e+06	6.89784e+06	1.73681e+06	3.02928e+06	1.84426e+06	4.69215e+06	967639	3.83718e+06	2.17346e+06	2.20933e+06	787784	3.67364e+06	796950
PGSC0003DMT400082447	AT5G63570	pep chromosome:SolTub_3.0:4:4817286:4821254:-1 gene:PGSC0003DMG400032546 transcript:PGSC0003DMT400082447 gene_biotype:protein_coding transcript_biotype:protein_coding description:Glutamate-1-semialdehyde 2,1-aminomutase, chloroplastic [Source:PGSC_GENE;Acc:PGSC0003DMG400032546]	754	23	481	0.818594	0.657825	1.50263	1.05095	1.15487	0.869412	0.376107	0.0779593	0.0125572	0.79978	0.60543	0.667893	2.27916e+07	7.04492e+06	1.86571e+07	5.31279e+06	1.49929e+07	3.15314e+06	2.70819e+07	5.56747e+06	4.06942e+07	6.42275e+06	2.84616e+07	8.93006e+06	1.97175e+07	1.06087e+07	2.27711e+07	4.05873e+06	1.71426e+07	4.60281e+06
PGSC0003DMT400069348	AT5G63490	pep chromosome:SolTub_3.0:6:52859620:52865796:-1 gene:PGSC0003DMG402026974 transcript:PGSC0003DMT400069348 gene_biotype:protein_coding transcript_biotype:protein_coding description:CBS domain containing protein [Source:PGSC_GENE;Acc:PGSC0003DMG402026974]	2	1	543	NA	NA	NA	NA	NA	NA	NA	NA	NA	NA	NA	NA	NA	NA	NA	NA	NA	NA	NA	NA	NA	NA	NA	NA	NA	NA	NA	NA	NA	NA
PGSC0003DMT400048249	AT5G63450	pep chromosome:SolTub_3.0:7:2638837:2640351:1 gene:PGSC0003DMG400018744 transcript:PGSC0003DMT400048249 gene_biotype:protein_coding transcript_biotype:protein_coding description:Cytochrome P450-dependent fatty acid hydroxylase [Source:PGSC_GENE;Acc:PGSC0003DMG400018744]	6	3	504	0.465737	2.92589	1.91279	1.90745	0.633271	1.0903	0.329391	0.198919	0.00974144	0.16307	0.378272	0.880684	265826	110835	123805	7467.29	777777	246733	341917	82082.2	654015	148890	652189	334427	437996	157314	277370	214358	477548	382337
PGSC0003DMT400039415	AT5G63420	pep chromosome:SolTub_3.0:3:50854189:50857371:1 gene:PGSC0003DMG401015244 transcript:PGSC0003DMT400039415 gene_biotype:protein_coding transcript_biotype:protein_coding description:Conserved gene of unknown function [Source:PGSC_GENE;Acc:PGSC0003DMG401015244]	2	2	362	NA	NA	NA	NA	NA	NA	NA	NA	NA	NA	NA	NA	NA	NA	NA	NA	NA	NA	NA	NA	NA	NA	NA	NA	NA	NA	NA	NA	NA	NA
PGSC0003DMT400039419	AT5G63420	pep chromosome:SolTub_3.0:3:50844271:50853745:1 gene:PGSC0003DMG402015244 transcript:PGSC0003DMT400039419 gene_biotype:protein_coding transcript_biotype:protein_coding description:EMB2746 [Source:PGSC_GENE;Acc:PGSC0003DMG402015244]	3	1	498	1.40221	0.846448	NA	NA	NA	NA	0.262011	0.555408	NA	NA	NA	NA	282576	63369.9	396232	74071.9	239186	49815.4	NA	NA	NA	NA	NA	NA	NA	NA	154432	0	NA	NA
PGSC0003DMT400003152	AT5G63400	pep chromosome:SolTub_3.0:5:12670839:12676030:-1 gene:PGSC0003DMG400001247 transcript:PGSC0003DMT400003152 gene_biotype:protein_coding transcript_biotype:protein_coding description:Adenylate kinase B [Source:PGSC_GENE;Acc:PGSC0003DMG400001247]	299	10	242	1.62928	1.92624	0.759978	1.1025	0.810678	0.983117	0.147785	0.0328721	0.298312	0.616442	0.426234	0.954965	3.82258e+06	922823	6.22803e+06	2.85742e+06	7.36321e+06	2.59057e+06	6.49703e+06	1.82812e+06	4.9376e+06	2.12607e+06	7.16296e+06	1.78653e+06	4.3669e+06	1.90808e+06	3.54015e+06	500377	4.29317e+06	1.66241e+06
PGSC0003DMT400039281	AT5G63380	pep chromosome:SolTub_3.0:3:50785904:50791146:-1 gene:PGSC0003DMG400015190 transcript:PGSC0003DMT400039281 gene_biotype:protein_coding transcript_biotype:protein_coding description:AMP dependent CoA ligase [Source:PGSC_GENE;Acc:PGSC0003DMG400015190]	6	1	552	2.57999	2.74919	NA	NA	0.0261413	NA	0.00155018	0.0722642	NA	NA	NA	NA	80972.2	5514.01	208908	22922.1	222608	91133.7	NA	NA	NA	NA	NA	NA	2.70922e+06	0	70822.4	8204.24	NA	NA
PGSC0003DMT400039453	AT5G63310	pep chromosome:SolTub_3.0:3:50555402:50557234:1 gene:PGSC0003DMG400015254 transcript:PGSC0003DMT400039453 gene_biotype:protein_coding transcript_biotype:protein_coding description:Nucleoside diphosphate kinase 2, chloroplastic [Source:PGSC_GENE;Acc:PGSC0003DMG400015254]	294	5	163	0.843818	1.11773	0.982149	0.970934	0.606505	0.748567	0.59644	0.696741	0.894176	0.794509	0.0226424	0.231815	3.63063e+06	1.48214e+06	3.06359e+06	1.42614e+06	4.05806e+06	1.50959e+06	4.97147e+06	837395	4.88272e+06	984642	4.82697e+06	671087	7.68074e+06	1.55157e+06	4.6584e+06	1.48364e+06	5.74955e+06	2.55025e+06
PGSC0003DMT400069352	AT5G63310	pep chromosome:SolTub_3.0:6:52807449:52811263:-1 gene:PGSC0003DMG400026976 transcript:PGSC0003DMT400069352 gene_biotype:protein_coding transcript_biotype:protein_coding description:Nucleoside diphosphate kinase 2, chloroplastic [Source:PGSC_GENE;Acc:PGSC0003DMG400026976]	429	13	224	0.95197	1.15161	0.739183	1.23334	0.778042	0.848388	0.540265	0.0454911	0.0473535	0.228042	0.456013	0.63185	1.57821e+07	1.14797e+06	1.50241e+07	2.0734e+06	1.81748e+07	1.66466e+06	1.04285e+07	2.13968e+06	7.70854e+06	906749	1.28618e+07	3.05289e+06	4.69023e+06	2.3815e+06	3.6492e+06	1.1806e+06	3.97914e+06	1.57559e+06
PGSC0003DMT400062942	AT5G62840	pep chromosome:SolTub_3.0:3:54166590:54168781:1 gene:PGSC0003DMG400024494 transcript:PGSC0003DMT400062942 gene_biotype:protein_coding transcript_biotype:protein_coding description:Phosphoglycerate mutase [Source:PGSC_GENE;Acc:PGSC0003DMG400024494]	1	1	300	NA	NA	NA	NA	NA	NA	NA	NA	NA	NA	NA	NA	NA	NA	NA	NA	NA	NA	NA	NA	NA	NA	NA	NA	NA	NA	NA	NA	NA	NA
PGSC0003DMT400069685	AT5G62810	pep chromosome:SolTub_3.0:6:52301861:52309342:1 gene:PGSC0003DMG400027090 transcript:PGSC0003DMT400069685 gene_biotype:protein_coding transcript_biotype:protein_coding description:PEX14 protein [Source:PGSC_GENE;Acc:PGSC0003DMG400027090]	6	3	527	0.442918	1.33276	NA	NA	NA	NA	NA	NA	NA	NA	NA	NA	183870	0	81439.5	0	245054	104413	NA	NA	126890	12224.3	NA	NA	NA	NA	266200	0	169481	7824.13
PGSC0003DMT400062966	AT5G62790	pep chromosome:SolTub_3.0:3:54268432:54274033:1 gene:PGSC0003DMG400024503 transcript:PGSC0003DMT400062966 gene_biotype:protein_coding transcript_biotype:protein_coding description:1-deoxy-D-xylulose-5-phosphate reductoisomerase [Source:PGSC_GENE;Acc:PGSC0003DMG400024503]	48	9	475	0.494619	0.666844	0.211245	0.876115	0.927217	1.21916	0.00469317	0.22781	0.0122951	0.791789	0.829807	0.633163	1.52867e+06	246592	756111	313058	1.01939e+06	708070	1.78161e+06	858704	376355	160922	1.56089e+06	1.37029e+06	946960	420079	878037	394556	1.15449e+06	630275
PGSC0003DMT400017866	AT5G62740	pep chromosome:SolTub_3.0:2:26023981:26028539:-1 gene:PGSC0003DMG400006939 transcript:PGSC0003DMT400017866 gene_biotype:protein_coding transcript_biotype:protein_coding description:Hypersensitive-induced response protein [Source:PGSC_GENE;Acc:PGSC0003DMG400006939]	16	1	290	2.38998	2.02959	NA	NA	NA	100	0.392516	0.424234	NA	NA	NA	0.05	89885.3	40719.5	214824	108103	182431	104725	NA	NA	NA	NA	NA	NA	NA	NA	192182	31260.2	191551	51168.6
PGSC0003DMT400065193	AT5G62740	pep chromosome:SolTub_3.0:3:53062164:53064117:-1 gene:PGSC0003DMG400025335 transcript:PGSC0003DMT400065193 gene_biotype:protein_coding transcript_biotype:protein_coding description:Hypersensitive-induced reaction protein [Source:PGSC_GENE;Acc:PGSC0003DMG400025335]	20	3	285	0.980446	1.7279	1.72521	0.926525	0.763585	0.891305	0.969055	0.329647	0.000957774	0.773074	0.449081	0.675106	1.47736e+06	1.07756e+06	1.44847e+06	823189	2.55273e+06	1.53278e+06	1.67681e+06	344031	2.89284e+06	333473	1.5536e+06	750975	1.38568e+06	634583	1.05808e+06	524439	1.23506e+06	277485
PGSC0003DMT400083045	AT5G62740	pep chromosome:SolTub_3.0:6:51906279:51909032:-1 gene:PGSC0003DMG400033035 transcript:PGSC0003DMT400083045 gene_biotype:protein_coding transcript_biotype:protein_coding description:Hypersensitive-induced reaction protein [Source:PGSC_GENE;Acc:PGSC0003DMG400033035]	8	1	285	1.75433	2.56353	NA	NA	1.35061	1.44641	0.610979	0.157759	NA	NA	NA	NA	185658	54283.5	325706	375190	475941	230302	NA	NA	NA	NA	176132	28889.3	255434	0	344991	205531	369462	237368
PGSC0003DMT400049212	AT5G62700	pep chromosome:SolTub_3.0:10:50647702:50649800:1 gene:PGSC0003DMG400019131 transcript:PGSC0003DMT400049212 gene_biotype:protein_coding transcript_biotype:protein_coding description:Beta tubulin [Source:PGSC_GENE;Acc:PGSC0003DMG400019131]	543	3	448	1.03606	1.23442	1.29644	1.79306	0.635824	0.605338	0.934503	0.508841	0.5122	0.123919	0.354605	0.306923	717763	231681	743648	564807	886024	427998	331339	159134	429559	150274	594109	106055	924501	617378	587820	232424	559636	190141
PGSC0003DMT400065168	AT5G62670	pep chromosome:SolTub_3.0:3:53177009:53183550:-1 gene:PGSC0003DMG400025328 transcript:PGSC0003DMT400065168 gene_biotype:protein_coding transcript_biotype:protein_coding description:Plasma membrane ATPase 1 [Source:PGSC_GENE;Acc:PGSC0003DMG400025328]	208	2	990	0.349815	1.67722	NA	NA	0.812754	0.977314	NA	0.265793	NA	NA	NA	NA	172760	1394.45	60434	0	289756	93930.8	NA	NA	314658	65265	NA	NA	364421	0	296185	1657.83	356154	132324
PGSC0003DMT400083041	AT5G62670	pep chromosome:SolTub_3.0:6:51924964:51932852:-1 gene:PGSC0003DMG400033034 transcript:PGSC0003DMT400083041 gene_biotype:protein_coding transcript_biotype:protein_coding description:Plasma membrane H+-ATPase [Source:PGSC_GENE;Acc:PGSC0003DMG400033034]	375	12	956	0.916755	0.517838	0.369635	0.855148	1.19988	1.23294	0.892932	0.251238	0.00874358	0.554378	0.341434	0.284939	1.83671e+07	1.35617e+07	1.68381e+07	1.73344e+07	9.51119e+06	4.60044e+06	1.18176e+07	3.69213e+06	4.3682e+06	2.24913e+06	1.01058e+07	4.14198e+06	1.17246e+07	3.53393e+06	1.40681e+07	2.99781e+06	1.44558e+07	3.19881e+06
PGSC0003DMT400024580	AT5G62650	pep chromosome:SolTub_3.0:3:49616116:49625490:-1 gene:PGSC0003DMG400009503 transcript:PGSC0003DMT400024580 gene_biotype:protein_coding transcript_biotype:protein_coding description:Conserved gene of unknown function [Source:PGSC_GENE;Acc:PGSC0003DMG400009503]	3	1	462	NA	NA	NA	0.591891	0.873247	0.765327	NA	NA	NA	NA	NA	NA	NA	NA	443995	0	421672	0	198777	0	NA	NA	117654	0	710592	0	620522	222895	543835	169382
PGSC0003DMT400083137	AT5G62530	pep chromosome:SolTub_3.0:6:51835999:51843555:1 gene:PGSC0003DMG400033072 transcript:PGSC0003DMT400083137 gene_biotype:protein_coding transcript_biotype:protein_coding description:P5CDH1 [Source:PGSC_GENE;Acc:PGSC0003DMG400033072]	482	25	554	0.963084	1.42028	0.553328	1.00576	0.408423	0.580167	0.87152	0.252269	0.169895	0.984541	0.010453	0.0626425	1.24264e+07	4.53425e+06	1.19677e+07	3.10237e+06	1.76489e+07	7.14855e+06	7.40941e+06	4.13892e+06	4.09983e+06	1.45829e+06	7.4521e+06	1.05174e+06	2.59229e+07	8.80517e+06	1.05875e+07	2.7435e+06	1.50396e+07	4.88627e+06
PGSC0003DMT400083079	AT5G62440	pep chromosome:SolTub_3.0:6:51607585:51609977:-1 gene:PGSC0003DMG400033045 transcript:PGSC0003DMT400083079 gene_biotype:protein_coding transcript_biotype:protein_coding description:EMB514 [Source:PGSC_GENE;Acc:PGSC0003DMG400033045]	8	1	226	1.50378	1.18841	NA	NA	NA	1.05298	0.237284	0.59362	NA	NA	NA	NA	126868	47707.4	190781	44284.7	150771	33652.3	NA	NA	216891	0	1.27221e+06	0	126037	0	NA	NA	132715	0
PGSC0003DMT400035992	AT5G62390	pep chromosome:SolTub_3.0:3:39198136:39201014:1 gene:PGSC0003DMG400013858 transcript:PGSC0003DMT400035992 gene_biotype:protein_coding transcript_biotype:protein_coding description:BCL-2-associated athanogene 7 [Source:PGSC_GENE;Acc:PGSC0003DMG400013858]	10	3	403	2.05221	0.781323	0.301623	0.54728	0.428517	0.604049	0.345052	0.690231	0.200024	0.343691	0.174049	0.490905	197935	148827	406205	295367	154651	56753.7	910801	782355	274718	144674	498463	243705	280933	132920	120385	35227.3	169697	99268.9
PGSC0003DMT400072092	AT5G62360	pep chromosome:SolTub_3.0:3:39608747:39609635:-1 gene:PGSC0003DMG400028048 transcript:PGSC0003DMT400072092 gene_biotype:protein_coding transcript_biotype:protein_coding description:Pectin methylesterase inhibitor isoform [Source:PGSC_GENE;Acc:PGSC0003DMG400028048]	30	2	198	0.820511	1.02493	29.1368	18.1749	0.119076	0.147123	0.783863	0.973373	0.00286067	0.164611	0.306177	0.381779	4.27478e+06	4.40242e+06	3.50751e+06	3.14355e+06	4.38136e+06	4.35133e+06	923518	395599	2.69084e+07	1.2268e+07	1.67849e+07	2.01496e+07	5.76507e+06	9.2849e+06	686479	368819	848173	444146
PGSC0003DMT400028031	AT5G62350	pep chromosome:SolTub_3.0:3:40102016:40102864:-1 gene:PGSC0003DMG400010809 transcript:PGSC0003DMT400028031 gene_biotype:protein_coding transcript_biotype:protein_coding description:21kD protein [Source:PGSC_GENE;Acc:PGSC0003DMG400010809]	110	6	196	0.610301	0.659361	0.507779	1.18718	0.427277	0.434838	0.10422	0.197545	0.0725989	0.499232	0.0190588	0.0181726	2.16064e+06	487602	1.31864e+06	778867	1.42464e+06	927016	2.75791e+06	1.0913e+06	1.40041e+06	731310	3.27414e+06	968212	1.0266e+06	324395	438644	121205	446406	87938
PGSC0003DMT400031362	AT5G62350	pep chromosome:SolTub_3.0:3:39761197:39762042:-1 gene:PGSC0003DMG400012019 transcript:PGSC0003DMT400031362 gene_biotype:protein_coding transcript_biotype:protein_coding description:DC1.2 homologue [Source:PGSC_GENE;Acc:PGSC0003DMG400012019]	65	6	203	0.897357	0.781293	2.82421	3.11957	0.463237	0.613176	0.853489	0.735058	0.0471857	0.0682846	0.14844	0.297842	5.19768e+06	4.58103e+06	4.66417e+06	3.21108e+06	4.06091e+06	4.59395e+06	1.15308e+06	609150	3.25654e+06	1.68894e+06	3.59711e+06	2.23952e+06	1.16057e+06	576665	537618	437988	711633	364577
PGSC0003DMT400001701	AT5G62200	pep chromosome:SolTub_3.0:3:56406793:56408408:-1 gene:PGSC0003DMG400000634 transcript:PGSC0003DMT400001701 gene_biotype:protein_coding transcript_biotype:protein_coding description:CAPIP2 [Source:PGSC_GENE;Acc:PGSC0003DMG400000634]	52	4	195	0.577942	0.921914	0.311632	0.894735	0.371698	0.878708	0.106199	0.755283	0.0331337	0.65882	0.0325955	0.659896	1.5072e+06	619899	871074	322808	1.38951e+06	384923	1.6685e+06	575492	519960	564568	1.49287e+06	505828	1.80582e+06	755897	671221	331788	1.58679e+06	500200
PGSC0003DMT400017198	AT5G62180	pep chromosome:SolTub_3.0:7:36645288:36646574:-1 gene:PGSC0003DMG400006708 transcript:PGSC0003DMT400017198 gene_biotype:protein_coding transcript_biotype:protein_coding description:HSR203J protein [Source:PGSC_GENE;Acc:PGSC0003DMG400006708]	7	2	324	0.824693	1.38858	NA	NA	1.18735	0.473276	0.543054	0.233211	NA	NA	NA	NA	561555	200674	463111	204731	779764	241709	236998	139429	NA	NA	NA	NA	290113	1985.04	344465	0	137304	0
PGSC0003DMT400017199	AT5G62180	pep chromosome:SolTub_3.0:7:36610728:36611980:-1 gene:PGSC0003DMG400006709 transcript:PGSC0003DMT400017199 gene_biotype:protein_coding transcript_biotype:protein_coding description:CXE carboxylesterase [Source:PGSC_GENE;Acc:PGSC0003DMG400006709]	95	7	332	1.49449	1.7948	0.57948	1.05692	0.421378	0.323042	0.0609722	0.00730268	0.200136	0.895225	0.262325	0.14033	1.88747e+06	694245	2.82081e+06	502002	3.38762e+06	473992	1.8968e+06	1.11738e+06	1.09916e+06	238095	2.00476e+06	1.12885e+06	3.042e+06	1.95647e+06	1.28183e+06	1.13663e+06	982692	1.00538e+06
PGSC0003DMT400048357	AT5G62180	pep chromosome:SolTub_3.0:12:54812060:54814044:-1 gene:PGSC0003DMG400018789 transcript:PGSC0003DMT400048357 gene_biotype:protein_coding transcript_biotype:protein_coding description:Pepper esterase [Source:PGSC_GENE;Acc:PGSC0003DMG400018789]	140	10	327	0.896676	0.880068	0.0831658	0.576389	0.310611	0.532436	0.717636	0.63562	9.25116e-05	0.0992381	0.124204	0.30892	2.21476e+07	5.65608e+06	1.98592e+07	1.08267e+07	1.94914e+07	9.18572e+06	5.49854e+07	1.27056e+07	4.5729e+06	5.89088e+06	3.1693e+07	2.1513e+07	7.14833e+07	5.67046e+07	2.22035e+07	8.80107e+06	3.80603e+07	2.38753e+07
PGSC0003DMT400040071	AT5G61970	pep chromosome:SolTub_3.0:2:21220797:21232834:1 gene:PGSC0003DMG400015501 transcript:PGSC0003DMT400040071 gene_biotype:protein_coding transcript_biotype:protein_coding description:Signal recognition particle 68 kDa protein [Source:PGSC_GENE;Acc:PGSC0003DMG400015501]	2	1	495	NA	0.901159	0.0350165	0.0539339	0.350119	0.753638	NA	NA	0.235573	0.134505	0.034664	0.64343	75324	0	NA	NA	67878.9	0	3.11288e+06	2.22406e+06	109002	28946.3	167890	53329.4	254669	45903.2	89164.4	31896.4	191928	106794
PGSC0003DMT400036920	AT5G61790	pep chromosome:SolTub_3.0:3:57633109:57636567:-1 gene:PGSC0003DMG400014232 transcript:PGSC0003DMT400036920 gene_biotype:protein_coding transcript_biotype:protein_coding description:Calnexin [Source:PGSC_GENE;Acc:PGSC0003DMG400014232]	282	18	541	1.79669	2.71915	1.75664	1.27106	0.901836	0.952605	0.097563	0.0150806	0.0638588	0.556967	0.714434	0.885008	3.22759e+06	933778	5.79898e+06	2.57803e+06	8.77631e+06	3.47804e+06	3.33278e+06	1.42953e+06	5.85448e+06	1.86102e+06	4.23615e+06	2.57811e+06	1.20758e+07	6.08611e+06	1.08904e+07	1.43408e+06	1.15035e+07	4.66235e+06
PGSC0003DMT400055608	AT5G61510	pep chromosome:SolTub_3.0:6:35812536:35819547:1 gene:PGSC0003DMG400021595 transcript:PGSC0003DMT400055608 gene_biotype:protein_coding transcript_biotype:protein_coding description:Ted2 [Source:PGSC_GENE;Acc:PGSC0003DMG400021595]	29	3	327	0.726391	0.840872	0.337164	1.16366	0.53149	0.458136	0.471833	0.691404	0.214206	0.819106	0.115774	0.037118	660224	174390	479581	270568	555164	353251	2.97381e+06	2.22541e+06	1.00266e+06	633482	3.46051e+06	2.52268e+06	2.11236e+06	592935	1.1227e+06	664617	967748	299005
PGSC0003DMT400050256	AT5G61410	pep chromosome:SolTub_3.0:3:55675640:55682005:-1 gene:PGSC0003DMG400019521 transcript:PGSC0003DMT400050256 gene_biotype:protein_coding transcript_biotype:protein_coding description:Ribulose-phosphate 3-epimerase, chloroplastic [Source:PGSC_GENE;Acc:PGSC0003DMG400019521]	670	14	285	0.68963	0.637348	0.930301	1.16854	0.768349	0.904974	0.0136164	0.0656479	0.47891	0.32506	0.162764	0.583161	3.35184e+07	5.11011e+06	2.31153e+07	4.18794e+06	2.13629e+07	1.01973e+07	3.05835e+07	4.17525e+06	2.84518e+07	3.93947e+06	3.5738e+07	8.90194e+06	2.02235e+07	3.75949e+06	1.55387e+07	4.79699e+06	1.83018e+07	5.57214e+06
PGSC0003DMT400063376	AT5G61220	pep chromosome:SolTub_3.0:3:55351344:55351992:-1 gene:PGSC0003DMG400024653 transcript:PGSC0003DMT400063376 gene_biotype:protein_coding transcript_biotype:protein_coding description:Catalytic/ oxidoreductase, acting on NADH or NADPH [Source:PGSC_GENE;Acc:PGSC0003DMG400024653]	1	1	88	NA	NA	NA	NA	NA	NA	NA	NA	NA	NA	NA	NA	NA	NA	NA	NA	NA	NA	NA	NA	NA	NA	NA	NA	NA	NA	NA	NA	NA	NA
PGSC0003DMT400041313	AT5G61170	pep chromosome:SolTub_3.0:12:33329323:33331316:-1 gene:PGSC0003DMG400015992 transcript:PGSC0003DMT400041313 gene_biotype:protein_coding transcript_biotype:protein_coding description:40S ribosomal protein S19 [Source:PGSC_GENE;Acc:PGSC0003DMG400015992]	343	9	143	0.958488	0.819199	0.751323	0.888023	0.352617	0.537753	0.75069	0.158868	0.182326	0.611424	0.00421984	0.0415077	6.28622e+06	1.12827e+06	6.02527e+06	1.11592e+06	5.14966e+06	931418	6.44369e+06	1.89524e+06	4.84129e+06	1.10642e+06	5.72214e+06	1.96491e+06	8.22088e+06	2.59747e+06	2.89882e+06	710349	4.4208e+06	1.75313e+06
PGSC0003DMT400063101	AT5G61170	pep chromosome:SolTub_3.0:3:55243022:55244967:1 gene:PGSC0003DMG400024546 transcript:PGSC0003DMT400063101 gene_biotype:protein_coding transcript_biotype:protein_coding description:40S ribosomal protein S19 [Source:PGSC_GENE;Acc:PGSC0003DMG400024546]	525	13	143	0.822329	0.685331	1.89471	1.21082	0.177405	0.278068	0.411583	0.111193	0.12336	0.500943	0.282623	0.341768	2.67786e+07	6.39179e+06	2.20208e+07	8.93381e+06	1.83522e+07	6.91081e+06	3.01738e+07	3.51136e+06	5.71706e+07	3.1157e+07	3.65349e+07	1.77065e+07	1.36174e+08	1.94475e+08	2.4158e+07	2.41777e+06	3.78657e+07	5.15396e+06
PGSC0003DMT400064758	AT5G61030	pep chromosome:SolTub_3.0:2:25303257:25306536:1 gene:PGSC0003DMG400025154 transcript:PGSC0003DMT400064758 gene_biotype:protein_coding transcript_biotype:protein_coding description:RNA-binding glycine-rich protein [Source:PGSC_GENE;Acc:PGSC0003DMG400025154]	72	6	251	1.394	1.21237	0.752244	1.19845	0.491898	0.5962	0.429638	0.509434	0.337616	0.487144	0.0240832	0.0617447	681816	189938	950451	617339	826616	373956	1.18373e+06	538470	890454	201962	1.41864e+06	355078	2.90935e+06	924949	1.4311e+06	528168	1.73455e+06	562147
PGSC0003DMT400072235	AT5G61030	pep chromosome:SolTub_3.0:10:56762685:56764546:-1 gene:PGSC0003DMG400028111 transcript:PGSC0003DMT400072235 gene_biotype:protein_coding transcript_biotype:protein_coding description:Glycine-rich RNA-binding protein [Source:PGSC_GENE;Acc:PGSC0003DMG400028111]	186	7	263	1.25417	1.00138	0.853808	1.46156	0.476205	0.589596	0.0624576	0.990623	0.709474	0.257341	0.0289374	0.0953821	5.31609e+06	785175	6.66726e+06	971486	5.32341e+06	917100	6.55251e+06	3.11949e+06	5.59458e+06	3.85851e+06	9.57687e+06	3.85557e+06	7.41776e+06	2.80302e+06	3.53238e+06	834410	4.37348e+06	1.5867e+06
PGSC0003DMT400024319	AT5G60860	pep chromosome:SolTub_3.0:7:49839056:49843111:-1 gene:PGSC0003DMG400009401 transcript:PGSC0003DMT400024319 gene_biotype:protein_coding transcript_biotype:protein_coding description:GTP-binding protein [Source:PGSC_GENE;Acc:PGSC0003DMG400009401]	63	2	217	1.40385	1.97567	0.894524	2.244	1.21805	1.04715	0.214744	0.0527658	0.660924	0.0700062	0.389478	0.855826	1.16979e+06	309761	1.64222e+06	629070	2.31112e+06	955976	631591	243565	564974	90386.9	1.41729e+06	711279	1.36083e+06	571954	1.65755e+06	313493	1.42498e+06	374775
PGSC0003DMT400033395	AT5G60860	pep chromosome:SolTub_3.0:3:1716323:1717781:1 gene:PGSC0003DMG400012830 transcript:PGSC0003DMT400033395 gene_biotype:protein_coding transcript_biotype:protein_coding description:GTP-binding protein [Source:PGSC_GENE;Acc:PGSC0003DMG400012830]	56	1	216	0.931873	1.81463	NA	NA	0.15845	0.0385211	0.92712	0.303064	NA	NA	NA	NA	116135	83249.1	108223	31904.6	210743	8902.46	NA	NA	36836.6	0	177215	59779.4	2.53914e+06	0	402325	0	97810.2	0
PGSC0003DMT400039780	AT5G60860	pep chromosome:SolTub_3.0:12:393202:396661:1 gene:PGSC0003DMG400015374 transcript:PGSC0003DMT400039780 gene_biotype:protein_coding transcript_biotype:protein_coding description:Conserved gene of unknown function [Source:PGSC_GENE;Acc:PGSC0003DMG400015374]	54	3	217	0.748347	0.574569	NA	0.966848	1.8102	2.39073	NA	NA	NA	0.938668	0.207695	0.0899335	616751	0	461544	232558	354366	165728	292079	104687	NA	NA	282396	93844.1	232963	61287.9	421709	151073	556951	134592
PGSC0003DMT400020972	AT5G60790	pep chromosome:SolTub_3.0:11:41005853:41009769:1 gene:PGSC0003DMG400008119 transcript:PGSC0003DMT400020972 gene_biotype:protein_coding transcript_biotype:protein_coding description:ABC transporter family protein [Source:PGSC_GENE;Acc:PGSC0003DMG400008119]	12	4	601	0.941173	0.81778	0.751776	1.09659	0.545344	0.932162	0.855378	0.478441	0.708449	0.885414	0.250069	0.834834	493497	162979	464466	261879	403572	178749	498847	531526	375021	128409	547032	312063	950402	462831	518297	175166	885929	193408
PGSC0003DMT400008687	AT5G60670	pep chromosome:SolTub_3.0:6:55837541:55838284:1 gene:PGSC0003DMG400003368 transcript:PGSC0003DMT400008687 gene_biotype:protein_coding transcript_biotype:protein_coding description:60S ribosomal protein L12 [Source:PGSC_GENE;Acc:PGSC0003DMG400003368]	370	2	166	0.997967	0.997611	1.12815	1.20839	0.901379	1.16916	0.988389	0.984434	0.401176	0.11131	0.267746	0.240062	1.05402e+07	1.98938e+06	1.05187e+07	2.04722e+06	1.0515e+07	1.51683e+06	1.16361e+07	2.06457e+06	1.31272e+07	2.6558e+06	1.40609e+07	1.7553e+06	1.43499e+07	1.96192e+06	1.29347e+07	1.3407e+06	1.67773e+07	3.28382e+06
PGSC0003DMT400020867	AT5G60640	pep chromosome:SolTub_3.0:11:41704072:41710383:1 gene:PGSC0003DMG400008076 transcript:PGSC0003DMT400020867 gene_biotype:protein_coding transcript_biotype:protein_coding description:Protein disulfide isomerase [Source:PGSC_GENE;Acc:PGSC0003DMG400008076]	17	7	579	1.50458	0.83065	0.707531	1.56018	3.0173	0.35452	0.420547	0.580082	0.542145	0.381713	0.45174	0.32628	1.19457e+06	608165	1.79733e+06	1.21154e+06	992267	350082	991178	820898	701289	394315	1.54642e+06	730709	2.51161e+06	2.95666e+06	7.57828e+06	1.08995e+07	890416	588900
PGSC0003DMT400033517	AT5G60640	pep chromosome:SolTub_3.0:4:32286045:32291647:1 gene:PGSC0003DMG400012875 transcript:PGSC0003DMT400033517 gene_biotype:protein_coding transcript_biotype:protein_coding description:Protein disulfide isomerase L-2 [Source:PGSC_GENE;Acc:PGSC0003DMG400012875]	310	19	563	2.46529	2.38704	0.80411	1.32891	1.75673	2.00609	0.0554995	0.025405	0.58594	0.449717	0.0142689	0.0445455	3.96461e+06	1.38824e+06	9.77391e+06	4.99971e+06	9.46367e+06	3.76445e+06	4.71136e+06	2.22076e+06	3.78846e+06	2.37635e+06	6.261e+06	3.20584e+06	5.5743e+06	1.98622e+06	9.79252e+06	1.83718e+06	1.11825e+07	4.2738e+06
PGSC0003DMT400020794	AT5G60600	pep chromosome:SolTub_3.0:11:41712117:41719809:-1 gene:PGSC0003DMG400008050 transcript:PGSC0003DMT400020794 gene_biotype:protein_coding transcript_biotype:protein_coding description:GcpE [Source:PGSC_GENE;Acc:PGSC0003DMG400008050]	310	18	740	0.700264	0.802439	0.605955	0.703614	0.681975	0.730535	0.0459082	0.390532	0.0259846	0.123066	0.130732	0.186048	9.21185e+06	1.38692e+06	6.45073e+06	1.88376e+06	7.39195e+06	3.76217e+06	1.28451e+07	3.6686e+06	7.78354e+06	571135	9.03797e+06	2.4609e+06	9.8717e+06	3.30641e+06	6.73225e+06	1.72467e+06	7.21162e+06	1.61078e+06
PGSC0003DMT400020828	AT5G60540	pep chromosome:SolTub_3.0:11:41209522:41215524:-1 gene:PGSC0003DMG400008060 transcript:PGSC0003DMT400020828 gene_biotype:protein_coding transcript_biotype:protein_coding description:Pyridoxine biosynthesis protein [Source:PGSC_GENE;Acc:PGSC0003DMG400008060]	8	2	251	1.64735	1.23483	2.3784	2.95388	0.326498	0.476501	0.48117	0.4907	0.0840108	0.0180637	0.0805358	0.306001	396065	73331.8	652457	690242	489074	238523	187107	54732.1	445014	245154	552691	226710	896488	546177	292702	84297.3	427177	148412
PGSC0003DMT400050663	AT5G60390	pep chromosome:SolTub_3.0:11:42006169:42008992:-1 gene:PGSC0003DMG400019677 transcript:PGSC0003DMT400050663 gene_biotype:protein_coding transcript_biotype:protein_coding description:Elongation factor 1-alpha [Source:PGSC_GENE;Acc:PGSC0003DMG400019677]	1447	4	447	1.42223	1.43512	0.839326	1.83791	0.789956	1.09282	0.220466	0.235083	0.434673	0.107802	0.416996	0.731008	7.82631e+06	2.06049e+06	1.11308e+07	4.52556e+06	1.12317e+07	4.8879e+06	1.17138e+07	2.59137e+06	9.83174e+06	3.77288e+06	2.1529e+07	1.05281e+07	1.09495e+07	5.29704e+06	8.64961e+06	910362	1.19658e+07	2.12856e+06
PGSC0003DMT400059830	AT5G60390	pep chromosome:SolTub_3.0:6:8687414:8689169:1 gene:PGSC0003DMG400023270 transcript:PGSC0003DMT400059830 gene_biotype:protein_coding transcript_biotype:protein_coding description:Elongation factor 1-alpha [Source:PGSC_GENE;Acc:PGSC0003DMG400023270]	2248	7	448	1.17164	1.56875	1.01472	1.18678	1.25563	1.44447	0.243241	0.00633658	0.906814	0.174956	0.112333	0.0615023	1.63493e+08	1.99137e+07	1.91555e+08	3.98508e+07	2.56479e+08	4.66413e+07	9.51232e+07	1.81636e+07	9.65238e+07	1.44071e+07	1.1289e+08	1.54928e+07	1.31273e+08	2.43171e+07	1.64831e+08	2.87163e+07	1.8962e+08	4.7873e+07
PGSC0003DMT400039280	AT5G60160	pep chromosome:SolTub_3.0:3:50793836:50801875:-1 gene:PGSC0003DMG400015189 transcript:PGSC0003DMT400039280 gene_biotype:protein_coding transcript_biotype:protein_coding description:Aspartyl aminopeptidase [Source:PGSC_GENE;Acc:PGSC0003DMG400015189]	143	8	483	0.841909	0.952606	0.687149	0.981952	1.56324	2.24724	0.635808	0.864159	0.143702	0.913783	0.365822	0.0472268	6.88396e+06	2.91734e+06	5.79567e+06	3.32347e+06	6.5577e+06	2.26508e+06	5.13504e+06	1.08166e+06	3.52854e+06	1.66113e+06	5.04236e+06	1.25762e+06	4.00104e+06	3.0571e+06	6.25457e+06	3.57204e+06	8.99128e+06	2.96751e+06
PGSC0003DMT400001072	AT5G59970	pep chromosome:SolTub_3.0:11:38910993:38911509:1 gene:PGSC0003DMG400000405 transcript:PGSC0003DMT400001072 gene_biotype:protein_coding transcript_biotype:protein_coding description:Histone H4 [Source:PGSC_GENE;Acc:PGSC0003DMG400000405]	665	2	103	1.30216	1.08882	1.05966	1.0521	0.921209	0.951069	0.0864765	0.289556	0.646974	0.630936	0.702688	0.809879	3.16281e+07	3.89648e+06	4.11849e+07	8.9731e+06	3.44372e+07	3.05842e+06	4.02362e+07	4.5069e+06	4.26366e+07	9.02874e+06	4.23324e+07	7.08254e+06	1.48275e+07	5.48636e+06	1.36592e+07	2.18438e+06	1.4102e+07	1.98711e+06
PGSC0003DMT400097008	AT5G59970	pep chromosome:SolTub_3.0:6:5508684:5508995:1 gene:PGSC0003DMG400046579 transcript:PGSC0003DMT400097008 gene_biotype:protein_coding transcript_biotype:protein_coding description:Histone H4 [Source:PGSC_GENE;Acc:PGSC0003DMG400046579]	994	1	103	1.24018	1.17047	1.10831	1.01397	1.03533	1.4121	0.441113	0.443064	0.274335	0.887075	0.851574	0.0947575	8.2943e+06	2.10938e+06	1.02864e+07	4.44044e+06	9.70821e+06	2.79876e+06	1.50627e+07	1.56461e+06	1.6694e+07	2.29824e+06	1.52731e+07	2.40759e+06	6.25925e+06	1.74117e+06	6.48037e+06	1.48481e+06	8.83871e+06	2.09359e+06
PGSC0003DMT400049444	AT5G59950	pep chromosome:SolTub_3.0:10:51372311:51377894:-1 gene:PGSC0003DMG402019209 transcript:PGSC0003DMT400049444 gene_biotype:protein_coding transcript_biotype:protein_coding description:ALY protein [Source:PGSC_GENE;Acc:PGSC0003DMG402019209]	141	9	247	1.17565	1.40062	1.70931	2.69655	0.324009	0.852571	0.539373	0.219752	0.0002114	0.13348	0.0525568	0.723682	3.71594e+06	1.91146e+06	4.36866e+06	701665	5.20462e+06	1.16076e+06	2.60701e+06	430534	4.45618e+06	386817	7.02995e+06	5.2796e+06	6.24779e+06	3.61491e+06	2.02434e+06	854211	5.32668e+06	3.49772e+06
PGSC0003DMT400085575	AT5G59950	pep chromosome:SolTub_3.0:11:45406621:45409456:1 gene:PGSC0003DMG400035146 transcript:PGSC0003DMT400085575 gene_biotype:protein_coding transcript_biotype:protein_coding description:ALY protein [Source:PGSC_GENE;Acc:PGSC0003DMG400035146]	4	2	217	0.790032	0.758756	0.570645	0.727134	0.398534	0.358688	0.193809	0.115441	0.172629	0.359743	0.00935138	0.00313197	2.68627e+06	481287	2.12224e+06	542069	2.03822e+06	468435	4.96545e+06	2.43015e+06	2.83351e+06	1.48367e+06	3.61055e+06	1.36904e+06	4.95358e+06	1.44132e+06	1.97417e+06	996486	1.77679e+06	496613
PGSC0003DMT400022099	AT5G59910	pep chromosome:SolTub_3.0:12:1009991:1010513:1 gene:PGSC0003DMG400008572 transcript:PGSC0003DMT400022099 gene_biotype:protein_coding transcript_biotype:protein_coding description:Histone H2B [Source:PGSC_GENE;Acc:PGSC0003DMG400008572]	612	2	144	1.46152	0.484606	1.42442	1.58363	0.223483	0.280671	0.336646	0.0355768	0.0247338	0.167163	0.0509362	0.0700533	3.79351e+06	1.27974e+06	5.54428e+06	3.17785e+06	1.83836e+06	872987	7.28124e+06	1.40636e+06	1.03716e+07	1.7443e+06	1.15308e+07	5.41426e+06	6.77953e+06	4.50124e+06	1.51511e+06	895657	1.90282e+06	1.2344e+06
PGSC0003DMT400040217	AT5G59870	pep chromosome:SolTub_3.0:11:45372356:45373134:-1 gene:PGSC0003DMG400015565 transcript:PGSC0003DMT400040217 gene_biotype:protein_coding transcript_biotype:protein_coding description:Histone H2A [Source:PGSC_GENE;Acc:PGSC0003DMG400015565]	372	7	148	1.14153	0.995609	1.09854	1.48381	0.955014	0.900444	0.414694	0.95101	0.62491	0.144297	0.785379	0.58799	4.48165e+07	4.87813e+06	5.11593e+07	1.39166e+07	4.46197e+07	3.84045e+06	5.1919e+07	8.13915e+06	5.70349e+07	1.84075e+07	7.70378e+07	2.99609e+07	2.3128e+07	7.31572e+06	2.20876e+07	1.0363e+06	2.08255e+07	3.61476e+06
PGSC0003DMT400033926	AT5G59850	pep chromosome:SolTub_3.0:6:41518117:41520528:1 gene:PGSC0003DMG400013035 transcript:PGSC0003DMT400033926 gene_biotype:protein_coding transcript_biotype:protein_coding description:40S ribosomal protein S15a-1 [Source:PGSC_GENE;Acc:PGSC0003DMG400013035]	232	7	130	1.08017	0.93118	1.40273	1.06027	1.05706	1.2188	0.771965	0.681952	0.0871474	0.776356	0.809657	0.491468	7.37526e+06	2.33763e+06	7.96652e+06	3.17686e+06	6.8677e+06	487138	5.70665e+06	1.68935e+06	8.00492e+06	1.64592e+06	6.05057e+06	1.62032e+06	7.43735e+06	3.30979e+06	7.86169e+06	815422	9.06461e+06	3.06976e+06
PGSC0003DMT400055426	AT5G59845	pep chromosome:SolTub_3.0:4:67359768:67360773:1 gene:PGSC0003DMG400021517 transcript:PGSC0003DMT400055426 gene_biotype:protein_coding transcript_biotype:protein_coding description:Snakin-1 [Source:PGSC_GENE;Acc:PGSC0003DMG400021517]	21	2	88	0.977456	1.22999	NA	NA	1.37623	1.96366	0.934017	0.384988	NA	NA	0.336306	0.315058	273148	113822	266990	61895.2	335970	75750.9	NA	NA	138570	0	NA	NA	272760	18656.5	375381	114756	535607	264115
PGSC0003DMT400049296	AT5G59840	pep chromosome:SolTub_3.0:10:51413723:51418941:1 gene:PGSC0003DMG400019159 transcript:PGSC0003DMT400049296 gene_biotype:protein_coding transcript_biotype:protein_coding description:Small GTP-binding protein [Source:PGSC_GENE;Acc:PGSC0003DMG400019159]	204	2	216	2.58934	1.52853	1.00188	0.765911	0.56352	0.512397	0.0851277	0.285547	0.996735	0.416629	0.464826	0.380885	796196	484740	2.06163e+06	1.19397e+06	1.21701e+06	553088	1.05442e+06	516093	1.0564e+06	784476	807588	256571	2.12966e+06	2.18195e+06	1.20011e+06	830844	1.09123e+06	168130
PGSC0003DMT400075915	AT5G59530	pep chromosome:SolTub_3.0:4:2625518:2628817:1 gene:PGSC0003DMG400029517 transcript:PGSC0003DMT400075915 gene_biotype:protein_coding transcript_biotype:protein_coding description:Desacetoxyvindoline 4-hydroxylase [Source:PGSC_GENE;Acc:PGSC0003DMG400029517]	901	26	366	1.12377	1.27352	0.677246	0.890528	0.980838	1.21019	0.625883	0.351405	0.229478	0.579183	0.825157	0.290061	2.1727e+07	4.62699e+06	2.4416e+07	9.54712e+06	2.76697e+07	1.10847e+07	3.18734e+07	9.44729e+06	2.15861e+07	1.26825e+07	2.83842e+07	7.51881e+06	3.4211e+07	3.36337e+06	3.35554e+07	4.65556e+06	4.14019e+07	1.22408e+07
PGSC0003DMT400049429	AT5G59370	pep chromosome:SolTub_3.0:10:51265898:51269284:-1 gene:PGSC0003DMG400019204 transcript:PGSC0003DMT400049429 gene_biotype:protein_coding transcript_biotype:protein_coding description:Actin [Source:PGSC_GENE;Acc:PGSC0003DMG400019204]	1351	3	377	1.78375	1.19688	0.972432	0.79902	3.86776	1.17459	0.325636	0.73789	NA	0.697597	NA	NA	183956	80785.6	328133	132016	220174	87908.8	690599	414256	671561	0	551803	492266	278161	0	1.07586e+06	491576	326724	177638
PGSC0003DMT400031199	AT5G59320	pep chromosome:SolTub_3.0:00:22059723:22060575:-1 gene:PGSC0003DMG400011951 transcript:PGSC0003DMT400031199 gene_biotype:protein_coding transcript_biotype:protein_coding description:Non-specific lipid-transfer protein [Source:PGSC_GENE;Acc:PGSC0003DMG400011951]	384	4	114	0.442726	0.743907	0.208496	0.871125	0.690985	0.546153	0.21344	0.566334	0.0223263	0.747509	0.189454	0.0466585	1.28421e+07	1.00257e+07	5.68551e+06	3.40712e+06	9.55329e+06	4.52097e+06	3.09996e+07	1.69876e+07	6.4633e+06	3.63285e+06	2.70045e+07	1.69198e+07	1.25373e+07	4.23259e+06	8.6631e+06	3.35825e+06	6.8473e+06	2.35148e+06
PGSC0003DMT400026885	AT5G59250	pep chromosome:SolTub_3.0:3:18927110:18932374:1 gene:PGSC0003DMG401010374 transcript:PGSC0003DMT400026885 gene_biotype:protein_coding transcript_biotype:protein_coding description:Sugar transporter [Source:PGSC_GENE;Acc:PGSC0003DMG401010374]	7	3	545	2.01875	5.86953	3.54328	7.34908	0.0940024	0.104765	0.526398	0.0906162	0.0785541	0.265212	0.305464	0.310799	161034	69945.1	325087	268807	945192	404866	161525	40885.3	572327	289277	1.18706e+06	1.00569e+06	2.58583e+06	3.62155e+06	243074	79997.9	270905	98999.3
PGSC0003DMT400051811	AT5G59240	pep chromosome:SolTub_3.0:6:58191152:58193957:-1 gene:PGSC0003DMG400020108 transcript:PGSC0003DMT400051811 gene_biotype:protein_coding transcript_biotype:protein_coding description:40S ribosomal protein S8 [Source:PGSC_GENE;Acc:PGSC0003DMG400020108]	420	3	221	0.710514	0.389599	0.838004	0.989081	0.73985	0.770962	0.092603	0.00583113	0.705716	0.972593	0.400029	0.44892	1.43995e+06	347921	1.0231e+06	263767	561003	318876	642599	263705	538500	378254	635582	253201	692774	329241	512549	236763	534103	129318
PGSC0003DMT400053172	AT5G59240	pep chromosome:SolTub_3.0:6:2677433:2680229:-1 gene:PGSC0003DMG400020637 transcript:PGSC0003DMT400053172 gene_biotype:protein_coding transcript_biotype:protein_coding description:40S ribosomal protein S8 [Source:PGSC_GENE;Acc:PGSC0003DMG400020637]	455	1	223	1.25583	1.26343	0.860164	0.960606	0.496513	1.03713	0.505153	0.521685	0.619918	0.91083	0.0404345	0.940676	1.38101e+06	315909	1.73431e+06	962274	1.74481e+06	1.03888e+06	1.72941e+06	733843	1.48758e+06	583641	1.66128e+06	922573	1.59727e+06	636530	793063	169174	1.65657e+06	1.40742e+06
PGSC0003DMT400053626	AT5G59240	pep chromosome:SolTub_3.0:9:32019873:32023400:1 gene:PGSC0003DMG400020803 transcript:PGSC0003DMT400053626 gene_biotype:protein_coding transcript_biotype:protein_coding description:40S ribosomal protein S8 [Source:PGSC_GENE;Acc:PGSC0003DMG400020803]	443	2	224	0.90233	0.685006	0.984383	0.98968	0.743749	0.930382	0.497538	0.204998	0.927054	0.95646	0.221686	0.793899	1.75268e+06	271146	1.58149e+06	398283	1.20059e+06	752933	1.81582e+06	551043	1.78746e+06	238197	1.79708e+06	372828	2.86377e+06	1.00635e+06	2.12992e+06	462345	2.66439e+06	1.07989e+06
PGSC0003DMT400057122	AT5G59240	pep chromosome:SolTub_3.0:7:55277665:55280084:-1 gene:PGSC0003DMG400022192 transcript:PGSC0003DMT400057122 gene_biotype:protein_coding transcript_biotype:protein_coding description:40S ribosomal protein S8 [Source:PGSC_GENE;Acc:PGSC0003DMG400022192]	383	8	220	0.836438	0.379756	0.835098	0.993229	1.20026	1.35761	0.260504	0.00192138	0.464678	0.976993	0.278804	0.192076	4.00332e+06	650615	3.34853e+06	863955	1.52029e+06	881969	3.5489e+06	1.13782e+06	2.96368e+06	1.01457e+06	3.52487e+06	1.14666e+06	2.74215e+06	863679	3.29129e+06	384324	3.72277e+06	1.072e+06
PGSC0003DMT400078199	AT5G59160	pep chromosome:SolTub_3.0:6:56829948:56835522:-1 gene:PGSC0003DMG400030424 transcript:PGSC0003DMT400078199 gene_biotype:protein_coding transcript_biotype:protein_coding description:Serine/threonine-protein phosphatase PP1 isozyme 2 [Source:PGSC_GENE;Acc:PGSC0003DMG400030424]	5	1	310	2.50972	0.454635	NA	NA	NA	0.479114	0.540362	NA	NA	NA	NA	NA	600196	34197.5	1.50632e+06	1.23753e+06	272870	0	NA	NA	NA	NA	9.45991e+06	0	4.94402e+06	975373	NA	NA	2.36875e+06	0
PGSC0003DMT400078034	AT5G58800	pep chromosome:SolTub_3.0:6:57148354:57152102:1 gene:PGSC0003DMG400030352 transcript:PGSC0003DMT400078034 gene_biotype:protein_coding transcript_biotype:protein_coding description:Flavoprotein wrbA [Source:PGSC_GENE;Acc:PGSC0003DMG400030352]	15	4	202	0.447632	0.879031	0.748668	0.360818	0.529868	0.617055	0.0995686	0.680109	0.537557	0.0350028	0.0957421	0.128923	784396	414400	351121	211597	689509	158424	609284	52425.7	456151	200880	219840	138550	382665	150885	202762	74415.1	236125	84874.1
PGSC0003DMT400028820	AT5G58770	pep chromosome:SolTub_3.0:10:53942909:53945359:1 gene:PGSC0003DMG402011095 transcript:PGSC0003DMT400028820 gene_biotype:protein_coding transcript_biotype:protein_coding description:Undecaprenyl pyrophosphate synthetase [Source:PGSC_GENE;Acc:PGSC0003DMG402011095]	17	2	310	0.432227	0.818614	0.228098	0.606242	0.386763	0.425842	0.36537	0.751243	0.15746	0.367507	0.000335081	0.138203	517068	449352	223491	25718.9	423279	353400	557037	285181	127059	28645.3	337699	178123	972838	69542.9	376258	69349.4	414276	376134
PGSC0003DMT400078234	AT5G58710	pep chromosome:SolTub_3.0:6:57216287:57220094:-1 gene:PGSC0003DMG400030445 transcript:PGSC0003DMT400078234 gene_biotype:protein_coding transcript_biotype:protein_coding description:Peptidyl-prolyl cis-trans isomerase [Source:PGSC_GENE;Acc:PGSC0003DMG400030445]	283	12	207	1.17694	1.3836	0.89576	0.777279	0.535598	0.433837	0.667555	0.146463	0.679652	0.425249	0.246215	0.170176	5.69867e+06	2.12637e+06	6.70699e+06	3.99267e+06	7.88468e+06	1.69394e+06	7.06777e+06	3.02118e+06	6.33102e+06	1.64381e+06	5.49363e+06	2.21732e+06	1.36972e+07	1.01374e+07	7.33617e+06	787224	5.94235e+06	1.76597e+06
PGSC0003DMT400021160	AT5G58590	pep chromosome:SolTub_3.0:8:34810778:34813728:1 gene:PGSC0003DMG400008193 transcript:PGSC0003DMT400021160 gene_biotype:protein_coding transcript_biotype:protein_coding description:Ran binding protein-1 [Source:PGSC_GENE;Acc:PGSC0003DMG400008193]	280	14	224	0.668635	0.800717	0.46753	0.543002	1.58677	1.90094	0.00608064	0.0216859	0.00512231	0.0366107	0.0673864	0.0233765	7.00214e+06	599202	4.68187e+06	1.10349e+06	5.60673e+06	777214	3.63352e+06	920151	1.69878e+06	426396	1.97301e+06	953864	2.22483e+06	1.14271e+06	3.53028e+06	467623	4.22926e+06	866827
PGSC0003DMT400052941	AT5G58590	pep chromosome:SolTub_3.0:6:3149966:3155136:-1 gene:PGSC0003DMG400020543 transcript:PGSC0003DMT400052941 gene_biotype:protein_coding transcript_biotype:protein_coding description:Ran binding protein [Source:PGSC_GENE;Acc:PGSC0003DMG400020543]	5	2	212	NA	0.1	NA	0.902436	0.548413	0.72971	NA	0.05	NA	0.819574	0.178206	0.496453	70526.9	8941.14	NA	NA	NA	NA	114399	38971.5	NA	NA	103238	18229.2	281017	66043.5	154114	58255.9	205061	93351.8
PGSC0003DMT400078073	AT5G58590	pep chromosome:SolTub_3.0:6:57326191:57329883:1 gene:PGSC0003DMG400030368 transcript:PGSC0003DMT400078073 gene_biotype:protein_coding transcript_biotype:protein_coding description:Ran binding protein [Source:PGSC_GENE;Acc:PGSC0003DMG400030368]	9	3	221	0.538355	0.558768	1.25199	1.99766	0.570307	0.741365	0.0364696	0.0183874	NA	NA	0.162226	0.531253	378862	66352.3	203962	111210	211696	78239.4	67562.6	0	84587.8	7684.51	134967	70926.4	376139	126334	214515	62573.9	278856	110299
PGSC0003DMT400065273	AT5G58490	pep chromosome:SolTub_3.0:11:44336441:44339472:1 gene:PGSC0003DMG400025373 transcript:PGSC0003DMT400065273 gene_biotype:protein_coding transcript_biotype:protein_coding description:Cinnamoyl-CoA reductase [Source:PGSC_GENE;Acc:PGSC0003DMG400025373]	11	2	324	0.530474	2.02025	7.56903	18.0531	1.12636	1.38548	0.255653	0.114613	0.000129227	NA	0.803892	0.543597	453687	241386	240669	123875	916564	286974	126807	41539	959804	109274	2.28925e+06	0	502135	402005	565586	193673	695698	260887
PGSC0003DMT400078092	AT5G58470	pep chromosome:SolTub_3.0:6:57434503:57438428:1 gene:PGSC0003DMG400030374 transcript:PGSC0003DMT400078092 gene_biotype:protein_coding transcript_biotype:protein_coding description:RNA binding protein [Source:PGSC_GENE;Acc:PGSC0003DMG400030374]	1	1	443	0.681803	0.857599	1.9816	NA	0.939548	0.379514	0.1809	0.577857	NA	NA	NA	NA	108075	26076	73685.9	14937.8	92685	9004.88	39724.1	0	78717	402.276	NA	NA	149868	0	140808	0	56877	0
PGSC0003DMT400061516	AT5G58440	pep chromosome:SolTub_3.0:6:30435979:30443437:1 gene:PGSC0003DMG400023942 transcript:PGSC0003DMT400061516 gene_biotype:protein_coding transcript_biotype:protein_coding description:Sorting nexin-4 [Source:PGSC_GENE;Acc:PGSC0003DMG400023942]	3	2	541	1.29165	2.20725	0.457699	0.718408	0.0613999	NA	0.795317	NA	NA	NA	NA	NA	170198	90179.3	219837	141572	375671	0	442056	0	202329	47671.1	317577	0	2.84013e+06	0	174384	0	NA	NA
PGSC0003DMT400052955	AT5G58420	pep chromosome:SolTub_3.0:6:2995932:2996614:-1 gene:PGSC0003DMG400020548 transcript:PGSC0003DMT400052955 gene_biotype:protein_coding transcript_biotype:protein_coding description:40S ribosomal protein S4 [Source:PGSC_GENE;Acc:PGSC0003DMG400020548]	56	5	186	1.8669	1.55319	0.590057	1.35918	0.557861	0.574786	0.0528152	0.231125	0.00214245	0.543219	0.126823	0.153421	938625	458022	1.75232e+06	551148	1.45786e+06	657504	797106	134234	470338	59669.7	1.08341e+06	891829	9.42602e+06	4.7821e+06	5.25841e+06	1.03189e+06	5.41794e+06	1.72236e+06
PGSC0003DMT400054542	AT5G58420	pep chromosome:SolTub_3.0:2:29529930:29536230:1 gene:PGSC0003DMG400021170 transcript:PGSC0003DMT400054542 gene_biotype:protein_coding transcript_biotype:protein_coding description:40S ribosomal protein S4 [Source:PGSC_GENE;Acc:PGSC0003DMG400021170]	312	11	264	1.05896	1.02816	0.51715	0.811251	1.08367	1.55232	0.595291	0.870286	0.0840516	0.432758	0.709153	0.0749817	9.92758e+06	1.49129e+06	1.05129e+07	1.50171e+06	1.02071e+07	2.96176e+06	1.11112e+07	4.43409e+06	5.74616e+06	3.15254e+06	9.01397e+06	2.47526e+06	8.62262e+06	3.57203e+06	9.34405e+06	1.08253e+06	1.33851e+07	2.98579e+06
PGSC0003DMT400079767	AT5G58330	pep chromosome:SolTub_3.0:11:4002560:4009452:-1 gene:PGSC0003DMG400031063 transcript:PGSC0003DMT400079767 gene_biotype:protein_coding transcript_biotype:protein_coding description:Malate dehydrogenase [Source:PGSC_GENE;Acc:PGSC0003DMG400031063]	608	19	438	0.818957	0.830121	1.27331	0.947208	0.839888	0.981224	0.18788	0.383165	0.0741297	0.740553	0.423786	0.929739	2.01532e+07	3.83894e+06	1.65046e+07	3.3089e+06	1.67296e+07	6.35104e+06	1.6821e+07	2.51149e+06	2.14184e+07	3.70751e+06	1.5933e+07	4.53078e+06	1.20779e+07	4.36867e+06	1.0144e+07	1.40379e+06	1.18511e+07	2.40044e+06
PGSC0003DMT400053010	AT5G58290	pep chromosome:SolTub_3.0:6:2784478:2789052:1 gene:PGSC0003DMG400020570 transcript:PGSC0003DMT400053010 gene_biotype:protein_coding transcript_biotype:protein_coding description:26S protease regulatory subunit 6B homolog [Source:PGSC_GENE;Acc:PGSC0003DMG400020570]	325	11	413	1.11806	1.13399	0.88426	1.24104	0.893384	1.43926	0.526928	0.243728	0.602005	0.360846	0.357752	0.165928	6.90825e+06	1.03903e+06	7.72385e+06	2.23665e+06	7.83385e+06	1.04138e+06	5.81972e+06	2.31211e+06	5.14614e+06	901025	7.22252e+06	1.74194e+06	6.16206e+06	710680	5.50509e+06	1.14375e+06	8.86878e+06	3.47948e+06
PGSC0003DMT400015585	AT5G58260	pep chromosome:SolTub_3.0:9:55180533:55183511:1 gene:PGSC0003DMG400006084 transcript:PGSC0003DMT400015585 gene_biotype:protein_coding transcript_biotype:protein_coding description:Conserved gene of unknown function [Source:PGSC_GENE;Acc:PGSC0003DMG400006084]	8	2	260	1.05787	0.579292	0.889124	0.1	2.08464	0.472723	0.950255	0.342394	0.620171	0.05	NA	NA	530991	332945	561720	747538	307599	173360	402905	167705	358233	24587.2	NA	NA	215841	0	449950	112263	102033	35456.1
PGSC0003DMT400053187	AT5G58250	pep chromosome:SolTub_3.0:6:2509171:2512490:-1 gene:PGSC0003DMG400020645 transcript:PGSC0003DMT400053187 gene_biotype:protein_coding transcript_biotype:protein_coding description:Conserved gene of unknown function [Source:PGSC_GENE;Acc:PGSC0003DMG400020645]	183	5	214	1.00585	0.874563	2.34163	1.21219	0.63167	0.723529	0.972375	0.604029	0.0219353	0.484788	0.0128762	0.0699085	2.16343e+06	238673	2.17608e+06	667101	1.89205e+06	976712	3.52797e+06	476379	8.26119e+06	3.30339e+06	4.27657e+06	1.98776e+06	8.60447e+06	1.8668e+06	5.43519e+06	687460	6.22558e+06	1.30087e+06
PGSC0003DMT400053190	AT5G58250	pep chromosome:SolTub_3.0:6:2508191:2508693:-1 gene:PGSC0003DMG400020645 transcript:PGSC0003DMT400053190 gene_biotype:protein_coding transcript_biotype:protein_coding description:Conserved gene of unknown function [Source:PGSC_GENE;Acc:PGSC0003DMG400020645]	116	2	63	1.42336	1.05058	0.873974	1.44032	0.47744	0.531424	0.268947	0.873753	0.659711	0.250345	0.0074159	0.0112303	199414	86327	283838	83432.8	209500	60408.2	911245	324266	796405	383743	1.31248e+06	560460	4.73629e+06	1.30427e+06	2.26129e+06	483478	2.51697e+06	364662
PGSC0003DMT400039122	AT5G58240	pep chromosome:SolTub_3.0:9:35012735:35022650:-1 gene:PGSC0003DMG400015127 transcript:PGSC0003DMT400039122 gene_biotype:protein_coding transcript_biotype:protein_coding description:Bis(5'-adenosyl)-triphosphatase [Source:PGSC_GENE;Acc:PGSC0003DMG400015127]	43	1	156	1.0229	0.923256	0.985696	1.27152	0.248718	0.287526	0.887389	0.719518	0.94501	0.388767	0.00334611	0.0066613	202766	54560.9	207410	12947	187205	54894.6	421887	137015	415852	99932.2	536436	210776	766043	270820	190529	68725.7	220258	130230
PGSC0003DMT400057873	AT5G58140	pep chromosome:SolTub_3.0:1:75443585:75445226:-1 gene:PGSC0003DMG401022475 transcript:PGSC0003DMT400057873 gene_biotype:protein_coding transcript_biotype:protein_coding description:Phototropin-2 [Source:PGSC_GENE;Acc:PGSC0003DMG401022475]	37	4	194	1.76901	1.01123	0.438265	0.608883	1.02361	1.2687	0.415165	0.955668	0.00954794	0.136981	0.93988	0.479657	542546	59891.1	959773	969202	548637	197436	1.12067e+06	362536	491150	82347.6	682357	317230	1.00496e+06	318666	1.02869e+06	453315	1.27499e+06	570792
PGSC0003DMT400008264	AT5G58070	pep chromosome:SolTub_3.0:7:462003:463320:-1 gene:PGSC0003DMG400003187 transcript:PGSC0003DMT400008264 gene_biotype:protein_coding transcript_biotype:protein_coding description:Temperature-induced lipocalin' [Source:PGSC_GENE;Acc:PGSC0003DMG400003187]	196	11	180	0.633242	0.807766	0.368061	1.17662	2.30005	1.86743	0.272033	0.610897	0.0827435	0.73562	0.171172	0.231883	1.25289e+07	6.98714e+06	7.9338e+06	3.44585e+06	1.01204e+07	5.82823e+06	9.82719e+06	5.33774e+06	3.61701e+06	3.28079e+06	1.15628e+07	8.3706e+06	1.98026e+06	558721	4.55469e+06	3.37919e+06	3.69799e+06	2.59618e+06
PGSC0003DMT400020428	AT5G58070	pep chromosome:SolTub_3.0:12:2098836:2101332:-1 gene:PGSC0003DMG400007893 transcript:PGSC0003DMT400020428 gene_biotype:protein_coding transcript_biotype:protein_coding description:Temperature-induced lipocalin [Source:PGSC_GENE;Acc:PGSC0003DMG400007893]	2	1	272	NA	NA	NA	NA	NA	NA	NA	NA	NA	NA	NA	NA	NA	NA	NA	NA	NA	NA	NA	NA	NA	NA	NA	NA	NA	NA	NA	NA	NA	NA
PGSC0003DMT400008281	AT5G58060	pep chromosome:SolTub_3.0:7:455083:460968:1 gene:PGSC0003DMG400003194 transcript:PGSC0003DMT400008281 gene_biotype:protein_coding transcript_biotype:protein_coding description:NTGP1 [Source:PGSC_GENE;Acc:PGSC0003DMG400003194]	2	1	199	1.68153	2.27036	1.09005	2.02496	0.302697	0.178607	0.206503	0.0641434	NA	NA	0.00611817	NA	92650.5	18202.3	155795	78328.9	210350	81358.5	135608	0	147820	0	274602	114912	508754	120476	153998	46330.6	90867	0
PGSC0003DMT400028935	AT5G57950	pep chromosome:SolTub_3.0:7:854200:858704:1 gene:PGSC0003DMG401011139 transcript:PGSC0003DMT400028935 gene_biotype:protein_coding transcript_biotype:protein_coding description:26S proteasome regulatory subunit p27 [Source:PGSC_GENE;Acc:PGSC0003DMG401011139]	5	1	229	0.557918	0.631737	0.69693	0.682122	NA	NA	0.0977164	0.25959	0.374649	0.480133	NA	NA	343033	137347	191384	67193	216706	109672	333596	183266	232493	69730.6	227553	59920.3	NA	NA	410342	206478	331218	261513
PGSC0003DMT400020464	AT5G57870	pep chromosome:SolTub_3.0:12:2380034:2388277:-1 gene:PGSC0003DMG400007907 transcript:PGSC0003DMT400020464 gene_biotype:protein_coding transcript_biotype:protein_coding description:Eukaryotic translation initiation factor 4F / eIF-4F, putative [Source:PGSC_GENE;Acc:PGSC0003DMG400007907]	12	1	773	0.749163	0.734639	NA	1.80086	NA	0.181141	0.498228	NA	NA	NA	NA	NA	151072	58887.3	113178	24640.2	110984	0	61838.1	0	NA	NA	111362	19022.7	492856	294497	NA	NA	89276.4	0
PGSC0003DMT400029102	AT5G57870	pep chromosome:SolTub_3.0:7:1080856:1086641:-1 gene:PGSC0003DMG400011196 transcript:PGSC0003DMT400029102 gene_biotype:protein_coding transcript_biotype:protein_coding description:Eukaryotic translation initiation factor 4F / eIF-4F, putative [Source:PGSC_GENE;Acc:PGSC0003DMG400011196]	35	5	780	0.710861	0.786684	0.352729	1.19879	0.646786	0.625144	0.270618	0.468089	0.0186703	0.566253	0.131307	0.0742035	1.49798e+06	662809	1.06486e+06	310653	1.17844e+06	514416	785902	206090	277210	235206	942128	457107	1.42293e+06	467992	920332	234313	889537	77159
PGSC0003DMT400070684	AT5G57655	pep chromosome:SolTub_3.0:7:2301043:2306278:-1 gene:PGSC0003DMG400027477 transcript:PGSC0003DMT400070684 gene_biotype:protein_coding transcript_biotype:protein_coding description:Xylose isomerase [Source:PGSC_GENE;Acc:PGSC0003DMG400027477]	567	31	481	1.11378	1.26635	0.59988	0.802669	1.21597	1.21281	0.4764	0.409395	0.065068	0.355495	0.133269	0.260753	1.57519e+07	4.32148e+06	1.75441e+07	2.08455e+06	1.99473e+07	8.6164e+06	1.94007e+07	7.00227e+06	1.16381e+07	1.93437e+06	1.55723e+07	3.45424e+06	1.27644e+07	1.74231e+06	1.55212e+07	2.80201e+06	1.54808e+07	4.13745e+06
PGSC0003DMT400048234	AT5G57580	pep chromosome:SolTub_3.0:7:2588433:2597088:1 gene:PGSC0003DMG400018738 transcript:PGSC0003DMT400048234 gene_biotype:protein_coding transcript_biotype:protein_coding description:Calmodulin-binding protein [Source:PGSC_GENE;Acc:PGSC0003DMG400018738]	1	1	630	1.09116	1.18798	NA	NA	NA	NA	NA	0.611397	NA	NA	NA	NA	162996	37260.7	177855	0	193636	35363.1	266041	0	NA	NA	NA	NA	NA	NA	148229	0	NA	NA
PGSC0003DMT400029685	AT5G57460	pep chromosome:SolTub_3.0:10:58925892:58928315:-1 gene:PGSC0003DMG400011415 transcript:PGSC0003DMT400029685 gene_biotype:protein_coding transcript_biotype:protein_coding description:Conserved gene of unknown function [Source:PGSC_GENE;Acc:PGSC0003DMG400011415]	1	1	635	0.887821	1.53918	1.09156	2.70101	0.669425	0.575593	0.610731	0.260589	0.837742	0.246198	NA	NA	256701	69452.1	227904	40211.3	395109	189551	230758	58448.9	251886	111083	623280	234783	702381	0	470192	0	404286	0
PGSC0003DMT400021959	AT5G57290	pep chromosome:SolTub_3.0:7:7426415:7427957:-1 gene:PGSC0003DMG400008513 transcript:PGSC0003DMT400021959 gene_biotype:protein_coding transcript_biotype:protein_coding description:Acidic ribosomal protein P3 [Source:PGSC_GENE;Acc:PGSC0003DMG400008513]	88	3	118	1.03115	1.0404	1.31828	0.887521	1.35518	1.45844	0.848591	0.917374	0.158871	0.475675	0.303643	0.229342	1.02435e+06	220547	1.05626e+06	236788	1.06574e+06	741018	1.48012e+06	294140	1.95121e+06	530319	1.31364e+06	333840	720167	187928	975958	370053	1.05032e+06	383816
PGSC0003DMT400028502	AT5G57170	pep chromosome:SolTub_3.0:7:5338183:5341945:-1 gene:PGSC0003DMG400010973 transcript:PGSC0003DMT400028502 gene_biotype:protein_coding transcript_biotype:protein_coding description:Macrophage migration inhibitory factor family protein [Source:PGSC_GENE;Acc:PGSC0003DMG400010973]	80	3	115	1.23996	0.837444	1.37626	0.664788	1.38083	1.28262	0.337237	0.221029	0.23164	0.130923	0.185716	0.220725	1.92262e+06	333998	2.38397e+06	839961	1.61008e+06	331982	2.03668e+06	585810	2.80301e+06	1.02899e+06	1.35396e+06	561471	1.18486e+06	266187	1.63609e+06	563665	1.51973e+06	428223
PGSC0003DMT400027827	AT5G57040	pep chromosome:SolTub_3.0:7:36872404:36875884:-1 gene:PGSC0003DMG400010712 transcript:PGSC0003DMT400027827 gene_biotype:protein_coding transcript_biotype:protein_coding description:Glyoxalase/bleomycin resistance protein/dioxygenase [Source:PGSC_GENE;Acc:PGSC0003DMG400010712]	25	2	200	0.38953	0.407802	0.557708	0.798397	0.310538	0.387614	0.0313706	0.0365352	0.11372	0.418285	0.062459	0.123039	808929	285731	315103	172113	329883	179284	956409	283323	533397	335836	763595	352059	928682	475096	288391	207871	359970	28801.2
PGSC0003DMT400006622	AT5G57020	pep chromosome:SolTub_3.0:3:61067869:61071221:1 gene:PGSC0003DMG400002576 transcript:PGSC0003DMT400006622 gene_biotype:protein_coding transcript_biotype:protein_coding description:Glycylpeptide N-tetradecanoyltransferase [Source:PGSC_GENE;Acc:PGSC0003DMG400002576]	10	1	432	1.0102	1.07301	1.07316	1.20446	1.11941	1.39976	0.95669	0.645334	0.725215	0.4377	0.780163	0.61367	239600	42761	242042	75984.2	257094	59379.9	258225	81398.7	277115	64352.8	311021	87898.4	279472	111067	312844	115764	391193	238067
PGSC0003DMT400060831	AT5G56680	pep chromosome:SolTub_3.0:10:57267621:57272148:1 gene:PGSC0003DMG400023661 transcript:PGSC0003DMT400060831 gene_biotype:protein_coding transcript_biotype:protein_coding description:EMB2755 [Source:PGSC_GENE;Acc:PGSC0003DMG400023661]	238	20	580	1.16069	1.23614	1.59514	1.67423	0.204388	0.265756	0.52733	0.17584	0.238701	0.102637	0.252815	0.288575	5.77528e+06	304454	6.70333e+06	2.79246e+06	7.13904e+06	1.81128e+06	2.64783e+06	1.67505e+06	4.22364e+06	1.82258e+06	4.43307e+06	974220	2.47624e+07	3.19698e+07	5.06113e+06	526391	6.58076e+06	1.16424e+06
PGSC0003DMT400079893	AT5G56530	pep chromosome:SolTub_3.0:1:67157295:67160287:-1 gene:PGSC0003DMG400031115 transcript:PGSC0003DMT400079893 gene_biotype:protein_coding transcript_biotype:protein_coding description:Conserved gene of unknown function [Source:PGSC_GENE;Acc:PGSC0003DMG400031115]	7	2	419	1.92132	1.072	1.61623	1.33024	0.165565	0.109553	0.0168749	0.781897	0.444348	0.195766	0.150231	0.438238	198696	48018	381759	111863	213002	82050.2	160905	34556.1	260059	99054	214043	20869.5	2.34125e+06	2.16835e+06	387630	99945	256490	106361
PGSC0003DMT400028308	AT5G56350	pep chromosome:SolTub_3.0:1:19663748:19667579:1 gene:PGSC0003DMG400010913 transcript:PGSC0003DMT400028308 gene_biotype:protein_coding transcript_biotype:protein_coding description:Pyruvate kinase, cytosolic isozyme [Source:PGSC_GENE;Acc:PGSC0003DMG400010913]	251	11	502	1.62704	1.58214	0.816709	1.33541	0.798705	1.07407	0.0312868	0.00783497	0.436492	0.237449	0.312474	0.721862	2.73252e+06	227221	4.44592e+06	1.29478e+06	4.32322e+06	874526	2.92781e+06	1.21606e+06	2.39116e+06	488337	3.90983e+06	941826	3.48559e+06	1.17852e+06	2.78396e+06	552887	3.74379e+06	756202
PGSC0003DMT400029207	AT5G56260	pep chromosome:SolTub_3.0:10:726909:730007:-1 gene:PGSC0003DMG400011236 transcript:PGSC0003DMT400029207 gene_biotype:protein_coding transcript_biotype:protein_coding description:Regulator of ribonuclease activity A [Source:PGSC_GENE;Acc:PGSC0003DMG400011236]	101	5	166	1.83975	0.872243	0.976192	1.48449	0.485493	1.3045	0.205799	0.476196	0.974355	0.523773	0.178966	0.503577	1.46658e+06	224646	2.69814e+06	1.77454e+06	1.27922e+06	448213	1.41527e+06	1.40383e+06	1.38157e+06	1.46897e+06	2.10095e+06	1.50377e+06	1.81701e+06	1.20852e+06	882147	388147	2.3703e+06	1.01791e+06
PGSC0003DMT400037336	AT5G56010	pep chromosome:SolTub_3.0:10:898835:902543:-1 gene:PGSC0003DMG400014405 transcript:PGSC0003DMT400037336 gene_biotype:protein_coding transcript_biotype:protein_coding description:Heat shock cognate protein 80 [Source:PGSC_GENE;Acc:PGSC0003DMG400014405]	1863	8	699	1.38255	1.90767	1.05895	2.36452	1.14427	1.89798	0.244716	0.0923582	0.806301	0.0149227	0.573061	0.0489967	1.9633e+06	829628	2.71436e+06	862032	3.74533e+06	1.6701e+06	1.47441e+06	656600	1.56132e+06	197900	3.48626e+06	1.12523e+06	1.4707e+06	630831	1.68288e+06	351751	2.79136e+06	948347
PGSC0003DMT400057003	AT5G56010	pep chromosome:SolTub_3.0:7:55809630:55813512:-1 gene:PGSC0003DMG400022159 transcript:PGSC0003DMT400057003 gene_biotype:protein_coding transcript_biotype:protein_coding description:Heat shock cognate protein 80 [Source:PGSC_GENE;Acc:PGSC0003DMG400022159]	2671	18	699	1.13445	1.2286	0.996529	1.02139	1.15929	1.44864	0.306605	0.0133937	0.974479	0.877221	0.39921	0.078989	9.59458e+07	4.65399e+06	1.08845e+08	2.31618e+07	1.17879e+08	1.30782e+07	8.22297e+07	1.58918e+07	8.19443e+07	6.82496e+06	8.39887e+07	1.52938e+07	1.12796e+08	3.86807e+07	1.30764e+08	1.15087e+07	1.63401e+08	3.21449e+07
PGSC0003DMT400076601	AT5G56010	pep chromosome:SolTub_3.0:12:10203709:10207203:-1 gene:PGSC0003DMG400029787 transcript:PGSC0003DMT400076601 gene_biotype:protein_coding transcript_biotype:protein_coding description:Molecular chaperone Hsp90-1 [Source:PGSC_GENE;Acc:PGSC0003DMG400029787]	2448	12	699	1.0894	1.11277	0.612809	0.777164	1.01931	1.39325	0.552792	0.332537	0.0329433	0.255464	0.921933	0.123142	1.28034e+07	830761	1.3948e+07	3.60042e+06	1.42472e+07	2.67381e+06	1.69753e+07	3.44562e+06	1.04026e+07	3.7706e+06	1.31926e+07	5.12613e+06	1.7076e+07	6.12385e+06	1.74057e+07	2.24001e+06	2.37912e+07	4.82094e+06
PGSC0003DMT400062202	AT5G55940	pep chromosome:SolTub_3.0:7:7105282:7112685:1 gene:PGSC0003DMG400024208 transcript:PGSC0003DMT400062202 gene_biotype:protein_coding transcript_biotype:protein_coding description:Neighbor of COX4 [Source:PGSC_GENE;Acc:PGSC0003DMG400024208]	14	4	204	1.43999	1.83459	0.525082	4.28262	0.81725	1.59844	0.652519	0.252234	0.465573	NA	0.445891	0.355015	328829	235853	473512	500081	603268	325572	200060	97298.8	105048	42693.7	856784	0	524207	187574	428408	71382.7	837914	348371
PGSC0003DMT400057360	AT5G55860	pep chromosome:SolTub_3.0:7:55722489:55726281:1 gene:PGSC0003DMG400022271 transcript:PGSC0003DMT400057360 gene_biotype:protein_coding transcript_biotype:protein_coding description:Paramyosin [Source:PGSC_GENE;Acc:PGSC0003DMG400022271]	13	1	675	1.01816	12.4809	2.56805	1.19688	1.54693	1.36746	NA	NA	0.00292046	0.328695	0.103465	0.224273	111406	0	113428	0	1.39045e+06	0	730734	211958	1.87656e+06	500134	874599	177762	2.90933e+06	1.46159e+06	4.50054e+06	929414	3.9784e+06	706406
PGSC0003DMT400037341	AT5G55730	pep chromosome:SolTub_3.0:10:978963:980494:-1 gene:PGSC0003DMG400014408 transcript:PGSC0003DMT400037341 gene_biotype:protein_coding transcript_biotype:protein_coding description:Fasciclin-like arabinogalactan protein 10 [Source:PGSC_GENE;Acc:PGSC0003DMG400014408]	262	15	415	1.12874	0.89101	1.00201	1.12662	1.93061	1.80964	0.613137	0.50274	0.993847	0.663622	0.0417452	0.0743845	4.55405e+06	1.13258e+06	5.14035e+06	1.92004e+06	4.0577e+06	847565	4.03008e+06	810408	4.03817e+06	1.86455e+06	4.54036e+06	2.11012e+06	3.66723e+06	2.62059e+06	7.07999e+06	1.03776e+06	6.63637e+06	1.23074e+06
PGSC0003DMT400057390	AT5G55660	pep chromosome:SolTub_3.0:7:55479720:55487590:1 gene:PGSC0003DMG400022282 transcript:PGSC0003DMT400057390 gene_biotype:protein_coding transcript_biotype:protein_coding description:Transporter [Source:PGSC_GENE;Acc:PGSC0003DMG400022282]	47	4	683	0.993526	1.24853	0.75173	0.760355	1.24367	1.65625	0.975135	0.556916	0.631129	0.522585	0.571451	0.228416	2.84948e+06	762373	2.83103e+06	857484	3.55766e+06	2.18126e+06	1.61975e+06	987386	1.21761e+06	1.27343e+06	1.23159e+06	611052	1.44173e+06	1.1572e+06	1.79303e+06	280784	2.38787e+06	875112
PGSC0003DMT400057418	AT5G55480	pep chromosome:SolTub_3.0:7:55253515:55261008:1 gene:PGSC0003DMG400022294 transcript:PGSC0003DMT400057418 gene_biotype:protein_coding transcript_biotype:protein_coding description:Glycerophosphodiesterase [Source:PGSC_GENE;Acc:PGSC0003DMG400022294]	223	9	753	1.43758	1.95989	0.98768	1.37938	1.48697	1.5294	0.0581436	0.100355	0.940105	0.199826	0.121044	0.150774	3.78818e+06	666372	5.4458e+06	1.3445e+06	7.42441e+06	3.85861e+06	4.77998e+06	1.22036e+06	4.72109e+06	904554	6.59341e+06	2.2906e+06	3.36606e+06	1.58154e+06	5.00525e+06	1.0349e+06	5.14806e+06	1.59085e+06
PGSC0003DMT400057147	AT5G55280	pep chromosome:SolTub_3.0:7:55192608:55199187:-1 gene:PGSC0003DMG400022200 transcript:PGSC0003DMT400057147 gene_biotype:protein_coding transcript_biotype:protein_coding description:Plastid-dividing ring protein [Source:PGSC_GENE;Acc:PGSC0003DMG400022200]	42	7	419	1.41185	1.28716	0.940882	1.57901	0.132406	0.234114	0.531086	0.429623	0.836196	0.267432	0.126673	0.171126	1.38181e+06	558239	1.95091e+06	1.64669e+06	1.7786e+06	694274	1.2708e+06	633016	1.19567e+06	306700	2.00661e+06	1.05998e+06	4.05502e+06	4.12225e+06	536907	215068	949335	274210
PGSC0003DMT400057428	AT5G55230	pep chromosome:SolTub_3.0:7:55128018:55133060:1 gene:PGSC0003DMG400022299 transcript:PGSC0003DMT400057428 gene_biotype:protein_coding transcript_biotype:protein_coding description:Microtubule-associated protein MAP65-1a [Source:PGSC_GENE;Acc:PGSC0003DMG400022299]	1	1	581	1.83484	2.57179	0.896493	1.50807	NA	NA	0.32139	0.203328	0.832587	0.343117	NA	NA	107214	29529.6	196721	94679.3	275733	166664	207648	107949	186155	105930	313147	114122	525612	0	NA	NA	NA	NA
PGSC0003DMT400057431	AT5G55220	pep chromosome:SolTub_3.0:7:55112934:55119598:1 gene:PGSC0003DMG400022300 transcript:PGSC0003DMT400057431 gene_biotype:protein_coding transcript_biotype:protein_coding description:Trigger factor [Source:PGSC_GENE;Acc:PGSC0003DMG400022300]	165	15	546	0.681541	0.372382	0.204569	0.233904	2.53857	1.00134	0.208064	0.0110751	2.37255e-05	3.33098e-05	0.389122	0.99656	1.04484e+07	3.55134e+06	7.12098e+06	3.31691e+06	3.89078e+06	1.81939e+06	1.74593e+07	3.08864e+06	3.57163e+06	805468	4.0838e+06	913427	3.72254e+06	1.78327e+06	9.44994e+06	1.24524e+07	3.72752e+06	1.35324e+06
PGSC0003DMT400033475	AT5G55200	pep chromosome:SolTub_3.0:12:9468170:9471250:1 gene:PGSC0003DMG400012858 transcript:PGSC0003DMT400033475 gene_biotype:protein_coding transcript_biotype:protein_coding description:GrpE protein homolog [Source:PGSC_GENE;Acc:PGSC0003DMG400012858]	4	1	336	NA	NA	NA	NA	NA	NA	NA	NA	NA	NA	NA	NA	NA	NA	NA	NA	NA	NA	NA	NA	NA	NA	NA	NA	NA	NA	NA	NA	NA	NA
PGSC0003DMT400057433	AT5G55200	pep chromosome:SolTub_3.0:7:55102809:55108030:1 gene:PGSC0003DMG400022301 transcript:PGSC0003DMT400057433 gene_biotype:protein_coding transcript_biotype:protein_coding description:GrpE protein homolog [Source:PGSC_GENE;Acc:PGSC0003DMG400022301]	31	5	295	1.18498	2.17335	1.00535	0.955778	0.657915	0.943958	0.613381	0.0122752	0.98688	0.912572	0.199416	0.745558	978052	403988	1.15897e+06	557326	2.12565e+06	587783	1.00176e+06	416012	1.00713e+06	475921	957463	662035	2.0193e+06	526166	1.32853e+06	719626	1.90614e+06	357883
PGSC0003DMT400016038	AT5G54960	pep chromosome:SolTub_3.0:9:9708318:9711019:1 gene:PGSC0003DMG400006270 transcript:PGSC0003DMT400016038 gene_biotype:protein_coding transcript_biotype:protein_coding description:Pyruvate decarboxylase [Source:PGSC_GENE;Acc:PGSC0003DMG400006270]	5	1	603	NA	NA	1.78868	1.2062	NA	NA	NA	NA	0.368428	0.679978	NA	NA	NA	NA	166033	0	NA	NA	251448	144161	449760	322500	303297	111412	NA	NA	184627	0	243782	27507.9
PGSC0003DMT400057203	AT5G54900	pep chromosome:SolTub_3.0:7:54800999:54804937:-1 gene:PGSC0003DMG400022220 transcript:PGSC0003DMT400057203 gene_biotype:protein_coding transcript_biotype:protein_coding description:RNA Binding Protein 45 [Source:PGSC_GENE;Acc:PGSC0003DMG400022220]	162	7	403	1.06963	1.02334	0.999172	1.03137	1.53536	1.9027	0.599826	0.803643	0.995663	0.851387	0.093743	0.013226	2.6935e+06	389252	2.88106e+06	565814	2.75637e+06	296371	2.0455e+06	361082	2.0438e+06	484389	2.10966e+06	556236	1.8663e+06	789215	2.86543e+06	693869	3.55101e+06	712769
PGSC0003DMT400049574	AT5G54770	pep chromosome:SolTub_3.0:7:54327915:54330135:1 gene:PGSC0003DMG400019257 transcript:PGSC0003DMT400049574 gene_biotype:protein_coding transcript_biotype:protein_coding description:Chloroplast thiazole biosynthetic protein [Source:PGSC_GENE;Acc:PGSC0003DMG400019257]	287	16	357	0.765703	0.504134	0.752611	0.722598	0.319561	0.300487	0.478026	0.002977	0.304864	0.330915	0.0467533	0.0414945	7.21455e+06	783619	5.5242e+06	4.47444e+06	3.6371e+06	1.51044e+06	9.76248e+06	2.70131e+06	7.34735e+06	3.48091e+06	7.05434e+06	4.48169e+06	1.88379e+07	1.02026e+07	6.01986e+06	3.87455e+06	5.66055e+06	3.73796e+06
PGSC0003DMT400013824	AT5G54750	pep chromosome:SolTub_3.0:1:74253910:74257138:1 gene:PGSC0003DMG400005405 transcript:PGSC0003DMT400013824 gene_biotype:protein_coding transcript_biotype:protein_coding description:Trafficking protein particle complex subunit [Source:PGSC_GENE;Acc:PGSC0003DMG400005405]	13	2	186	1.02943	1.73691	1.25823	1.80073	1.58198	0.726134	0.924141	0.0243954	0.561882	0.412524	0.571045	0.485386	260953	102816	268634	117764	453251	93503.3	188235	73429.3	236843	124576	338960	298008	560667	139504	886965	603348	407119	227203
PGSC0003DMT400049598	AT5G54600	pep chromosome:SolTub_3.0:7:54125571:54128700:1 gene:PGSC0003DMG400019266 transcript:PGSC0003DMT400049598 gene_biotype:protein_coding transcript_biotype:protein_coding description:50S ribosomal protein L24, chloroplastic [Source:PGSC_GENE;Acc:PGSC0003DMG400019266]	207	8	189	0.524194	0.5015	0.540757	0.891949	1.0186	1.02924	0.000301224	0.0020691	0.0228339	0.481751	0.892268	0.850373	1.88675e+07	1.37647e+06	9.89025e+06	2.62146e+06	9.46208e+06	3.97167e+06	1.31009e+07	2.2041e+06	7.08441e+06	3.67095e+06	1.16853e+07	3.14154e+06	1.31719e+07	3.40696e+06	1.34168e+07	818548	1.3557e+07	2.00517e+06
PGSC0003DMT400049613	AT5G54510	pep chromosome:SolTub_3.0:7:53992040:53994411:1 gene:PGSC0003DMG400019274 transcript:PGSC0003DMT400049613 gene_biotype:protein_coding transcript_biotype:protein_coding description:Indole-3-acetic acid-amido synthetase GH3.6 [Source:PGSC_GENE;Acc:PGSC0003DMG400019274]	1	1	607	NA	NA	NA	NA	0.0559658	0.0791644	NA	NA	NA	NA	0.43978	0.450242	NA	NA	NA	NA	NA	NA	NA	NA	NA	NA	NA	NA	3.22271e+06	4.09925e+06	180361	55237.7	255124	55437.5
PGSC0003DMT400064343	AT5G54510	pep chromosome:SolTub_3.0:10:1611761:1614435:1 gene:PGSC0003DMG400024997 transcript:PGSC0003DMT400064343 gene_biotype:protein_coding transcript_biotype:protein_coding description:Indole-3-acetic acid-amido synthetase GH3.6 [Source:PGSC_GENE;Acc:PGSC0003DMG400024997]	10	1	602	0.707337	0.701538	2.85474	1.51532	NA	NA	0.2917	0.241983	NA	NA	NA	NA	263119	90634.2	186114	54356.7	184588	6166.11	90550	0	258497	0	137212	0	NA	NA	101295	17432.4	NA	NA
PGSC0003DMT400022072	AT5G54270	pep chromosome:SolTub_3.0:12:1010684:1012186:-1 gene:PGSC0003DMG400008564 transcript:PGSC0003DMT400022072 gene_biotype:protein_coding transcript_biotype:protein_coding description:Chlorophyll a-b binding protein 13, chloroplastic [Source:PGSC_GENE;Acc:PGSC0003DMG400008564]	498	6	265	1.38021	0.92981	1.13911	1.07197	1.53216	1.06132	0.216098	0.691719	0.610147	0.742533	0.10237	0.820938	1.25992e+07	2.92812e+06	1.73896e+07	6.50473e+06	1.17149e+07	3.15067e+06	1.68104e+07	6.876e+06	1.91489e+07	5.5171e+06	1.80203e+07	1.82788e+06	1.38149e+07	6.83478e+06	2.11666e+07	4.10439e+06	1.4662e+07	2.39934e+06
PGSC0003DMT400049550	AT5G54270	pep chromosome:SolTub_3.0:7:53733816:53735139:-1 gene:PGSC0003DMG400019248 transcript:PGSC0003DMT400049550 gene_biotype:protein_coding transcript_biotype:protein_coding description:Chlorophyll a-b binding protein 13, chloroplastic [Source:PGSC_GENE;Acc:PGSC0003DMG400019248]	223	4	262	2.17617	1.04832	0.741641	0.561405	1.09972	0.836794	0.0163876	0.905584	0.705048	0.570288	0.817726	0.422052	563386	243398	1.22603e+06	363953	590607	372169	797260	736926	591280	399855	447585	36320.1	182626	40725.4	200838	80455.6	152820	31584.5
PGSC0003DMT400001512	AT5G54160	pep chromosome:SolTub_3.0:3:47373761:47379854:1 gene:PGSC0003DMG400000560 transcript:PGSC0003DMT400001512 gene_biotype:protein_coding transcript_biotype:protein_coding description:Catechol O-methyltransferase [Source:PGSC_GENE;Acc:PGSC0003DMG400000560]	24	4	363	1.03602	1.0703	0.32215	0.824657	0.763961	1.63098	0.884801	0.87097	0.0973935	0.640838	0.525963	0.0971392	1.98728e+06	748223	2.05885e+06	596783	2.12699e+06	1.48864e+06	2.69353e+06	1.77895e+06	867721	788159	2.22124e+06	795070	1.58033e+06	721412	1.20731e+06	745536	2.57748e+06	654059
PGSC0003DMT400069509	AT5G54140	pep chromosome:SolTub_3.0:6:53636773:53641403:1 gene:PGSC0003DMG401027023 transcript:PGSC0003DMT400069509 gene_biotype:protein_coding transcript_biotype:protein_coding description:Iaa-amino acid hydrolase 5 [Source:PGSC_GENE;Acc:PGSC0003DMG401027023]	4	3	430	2.38568	1.54675	0.405459	0.563412	0.424116	0.866408	0.26986	0.0326673	0.105935	NA	0.0280121	0.712587	77318.4	15309.7	184457	157132	119592	21615.2	232361	12569.8	94212.8	47299.9	130915	0	266277	59589.1	112932	24231.4	230704	112338
PGSC0003DMT400069221	AT5G54100	pep chromosome:SolTub_3.0:6:53615933:53618230:-1 gene:PGSC0003DMG400026924 transcript:PGSC0003DMT400069221 gene_biotype:protein_coding transcript_biotype:protein_coding description:Band 7 family protein [Source:PGSC_GENE;Acc:PGSC0003DMG400026924]	28	1	306	0.776743	0.740479	0.872627	0.995545	0.64316	0.798986	0.170242	0.0931131	0.508702	0.977305	0.05921	0.338866	901806	141705	700471	226533	667768	176969	1.52766e+06	351337	1.33308e+06	439445	1.52085e+06	302791	2.45808e+06	670388	1.58094e+06	433340	1.96397e+06	703241
PGSC0003DMT400039641	AT5G54080	pep chromosome:SolTub_3.0:12:363545:367266:-1 gene:PGSC0003DMG400015330 transcript:PGSC0003DMT400039641 gene_biotype:protein_coding transcript_biotype:protein_coding description:Homogentisate 1,2-dioxygenase [Source:PGSC_GENE;Acc:PGSC0003DMG400015330]	87	11	463	1.8075	2.11024	1.20623	0.827313	0.209853	0.283656	0.01667	0.135246	0.587629	0.657247	0.120663	0.155798	2.23478e+06	669003	4.03936e+06	992380	4.71593e+06	2.91126e+06	2.52437e+06	1.21741e+06	3.04497e+06	1.38387e+06	2.08844e+06	1.44864e+06	3.2055e+06	2.90122e+06	672684	302547	909259	417736
PGSC0003DMT400062562	AT5G54010	pep chromosome:SolTub_3.0:9:31520020:31521721:1 gene:PGSC0003DMG400024344 transcript:PGSC0003DMT400062562 gene_biotype:protein_coding transcript_biotype:protein_coding description:Anthocyanidin 3-O-glucosyltransferase [Source:PGSC_GENE;Acc:PGSC0003DMG400024344]	5	2	472	21.8851	3.71049	NA	0.347226	0.651123	0.538741	NA	NA	NA	NA	0.450802	0.114149	86447.7	0	1.89191e+06	0	320763	226707	383752	0	NA	NA	133249	0	410225	144010	267107	138008	221005	75507.7
PGSC0003DMT400054816	AT5G53970	pep chromosome:SolTub_3.0:10:2074804:2078104:-1 gene:PGSC0003DMG400021276 transcript:PGSC0003DMT400054816 gene_biotype:protein_coding transcript_biotype:protein_coding description:Aminotransferase family protein [Source:PGSC_GENE;Acc:PGSC0003DMG400021276]	1	1	421	NA	NA	NA	NA	NA	NA	NA	NA	NA	NA	NA	NA	NA	NA	NA	NA	NA	NA	NA	NA	NA	NA	NA	NA	NA	NA	NA	NA	NA	NA
PGSC0003DMT400064456	AT5G53870	pep chromosome:SolTub_3.0:10:1973247:1974764:-1 gene:PGSC0003DMG400025042 transcript:PGSC0003DMT400064456 gene_biotype:protein_coding transcript_biotype:protein_coding description:Copper ion binding protein [Source:PGSC_GENE;Acc:PGSC0003DMG400025042]	52	3	278	1.24721	1.83276	0.36393	0.711671	2.18393	0.590745	0.658056	0.318508	0.502465	0.714399	NA	NA	779655	420600	972391	725693	1.42892e+06	1.14601e+06	1.00865e+06	1.21118e+06	367076	228142	717825	327686	396501	0	865931	1.05173e+06	234231	87969.5
PGSC0003DMT400032317	AT5G53850	pep chromosome:SolTub_3.0:7:53114951:53121025:1 gene:PGSC0003DMG400012412 transcript:PGSC0003DMT400032317 gene_biotype:protein_coding transcript_biotype:protein_coding description:Enolase-phosphatase E1 [Source:PGSC_GENE;Acc:PGSC0003DMG400012412]	43	5	515	2.34355	1.41086	0.805264	2.02341	2.0024	1.00123	0.082938	0.162237	0.684843	0.163955	0.320063	0.99725	618676	258488	1.4499e+06	698955	872863	205485	326939	162415	263272	164655	661533	265461	676489	357034	1.3546e+06	1.22854e+06	677320	226992
PGSC0003DMT400064454	AT5G53850	pep chromosome:SolTub_3.0:10:1954511:1960472:-1 gene:PGSC0003DMG400025041 transcript:PGSC0003DMT400064454 gene_biotype:protein_coding transcript_biotype:protein_coding description:Enolase-phosphatase E1 [Source:PGSC_GENE;Acc:PGSC0003DMG400025041]	175	11	387	1.09323	0.907355	0.631275	1.17663	0.874512	1.53139	0.724165	0.594526	0.126793	0.412435	0.720092	0.168173	1.1468e+07	2.23458e+06	1.25371e+07	5.40544e+06	1.04055e+07	3.11484e+06	8.61453e+06	2.91223e+06	5.43814e+06	2.32786e+06	1.01361e+07	1.97674e+06	8.35672e+06	5.01995e+06	7.30806e+06	2.59151e+06	1.27974e+07	3.02557e+06
PGSC0003DMT400000363	AT5G53560	pep chromosome:SolTub_3.0:1:73838048:73843902:1 gene:PGSC0003DMG400000127 transcript:PGSC0003DMT400000363 gene_biotype:protein_coding transcript_biotype:protein_coding description:Cytochrome b5 isoform Cb5-A [Source:PGSC_GENE;Acc:PGSC0003DMG400000127]	35	4	132	2.05787	2.64798	0.74423	0.754651	0.452188	0.556356	0.108451	0.120817	0.460304	0.471599	0.458532	NA	464763	165742	956423	518440	1.23068e+06	866808	424646	227582	316034	102157	320460	155801	706373	498651	319413	38152.7	392995	0
PGSC0003DMT400013956	AT5G53560	pep chromosome:SolTub_3.0:6:38751543:38754843:1 gene:PGSC0003DMG400005465 transcript:PGSC0003DMT400013956 gene_biotype:protein_coding transcript_biotype:protein_coding description:Cytochrome b5 [Source:PGSC_GENE;Acc:PGSC0003DMG400005465]	19	2	134	2.65391	2.98294	NA	0.589114	0.472592	0.849249	0.241891	0.0574386	NA	NA	NA	NA	92736.7	25234.9	246115	193192	276628	133452	207949	0	NA	NA	122505	0	813117	0	384273	248053	690539	499506
PGSC0003DMT400047687	AT5G53560	pep chromosome:SolTub_3.0:3:47854327:47857879:-1 gene:PGSC0003DMG400018534 transcript:PGSC0003DMT400047687 gene_biotype:protein_coding transcript_biotype:protein_coding description:Cytochome b5 [Source:PGSC_GENE;Acc:PGSC0003DMG400018534]	22	3	134	3.51501	3.42772	1.98223	1.09685	1.28059	2.02109	0.0929099	0.139446	0.425057	0.777251	0.235705	0.161509	287204	86293.7	1.00952e+06	580545	984453	733689	630663	220743	1.25012e+06	1.09651e+06	691741	308628	528739	145143	677096	100900	1.06863e+06	494666
PGSC0003DMT400047659	AT5G53490	pep chromosome:SolTub_3.0:3:48097326:48100258:1 gene:PGSC0003DMG400018522 transcript:PGSC0003DMT400047659 gene_biotype:protein_coding transcript_biotype:protein_coding description:Thylakoid lumenal 17.4 kDa protein, chloroplast [Source:PGSC_GENE;Acc:PGSC0003DMG400018522]	595	14	233	0.976988	0.820285	0.746071	1.02232	0.753592	0.77503	0.890544	0.168502	0.00234019	0.807787	0.181123	0.262435	1.26209e+07	2.65102e+06	1.23304e+07	3.11305e+06	1.03527e+07	1.39654e+06	1.74957e+07	1.24024e+06	1.30531e+07	1.60373e+06	1.78862e+07	2.84737e+06	2.1306e+07	6.55139e+06	1.6056e+07	2.90832e+06	1.65128e+07	4.50689e+06
PGSC0003DMT400047662	AT5G53480	pep chromosome:SolTub_3.0:3:48119382:48124290:1 gene:PGSC0003DMG400018525 transcript:PGSC0003DMT400047662 gene_biotype:protein_coding transcript_biotype:protein_coding description:Importin beta-1 [Source:PGSC_GENE;Acc:PGSC0003DMG400018525]	58	6	871	0.93576	1.58871	0.564197	1.61494	1.0198	0.791609	0.879623	0.221333	0.291371	0.535525	0.968786	0.684358	901739	538914	843812	508506	1.4326e+06	591896	1.22755e+06	936715	692578	140365	1.98242e+06	2.13573e+06	964278	802123	983367	500876	763331	263876
PGSC0003DMT400050414	AT5G53480	pep chromosome:SolTub_3.0:6:38386104:38394873:-1 gene:PGSC0003DMG400019597 transcript:PGSC0003DMT400050414 gene_biotype:protein_coding transcript_biotype:protein_coding description:Importin beta-1 [Source:PGSC_GENE;Acc:PGSC0003DMG400019597]	66	7	868	2.30885	1.67225	1.36348	0.803153	3.09222	2.05837	0.358739	0.207113	0.0584084	0.332245	0.0451033	0.122822	4.18236e+06	3.55902e+06	9.65642e+06	1.06661e+07	6.99393e+06	2.0287e+06	5.54692e+06	1.51905e+06	7.56312e+06	1.01616e+06	4.45503e+06	1.47309e+06	2.42288e+06	1.53678e+06	7.49207e+06	3.98831e+06	4.98719e+06	2.54527e+06
PGSC0003DMT400023553	AT5G53400	pep chromosome:SolTub_3.0:3:48531866:48536198:1 gene:PGSC0003DMG400009123 transcript:PGSC0003DMT400023553 gene_biotype:protein_coding transcript_biotype:protein_coding description:Salt tolerance protein 5 [Source:PGSC_GENE;Acc:PGSC0003DMG400009123]	57	5	308	0.529303	0.492172	0.802582	0.71768	2.41067	1.22302	0.378331	0.307284	0.63957	0.598285	0.195713	0.453302	1.58315e+06	1.43095e+06	837966	711651	779181	356222	1.46531e+06	1.04542e+06	1.17603e+06	566199	1.05162e+06	905574	410684	132944	990023	588005	502277	118144
PGSC0003DMT400027151	AT5G52970	pep chromosome:SolTub_3.0:10:55084562:55087541:1 gene:PGSC0003DMG400010472 transcript:PGSC0003DMT400027151 gene_biotype:protein_coding transcript_biotype:protein_coding description:Thylakoid lumen 15.0 kDa protein [Source:PGSC_GENE;Acc:PGSC0003DMG400010472]	10	1	222	0.633611	NA	0.678754	0.454326	0.183116	NA	0.0741783	NA	0.254013	0.143004	NA	NA	170868	28641.7	108264	23195	NA	NA	462030	208862	313604	97402.2	209912	45471.9	572039	301293	104750	0	NA	NA
PGSC0003DMT400023407	AT5G52960	pep chromosome:SolTub_3.0:3:49083163:49086712:-1 gene:PGSC0003DMG400009065 transcript:PGSC0003DMT400023407 gene_biotype:protein_coding transcript_biotype:protein_coding description:Conserved gene of unknown function [Source:PGSC_GENE;Acc:PGSC0003DMG400009065]	2	1	163	0.525463	0.449145	0.434936	0.852938	0.118937	0.0938022	0.379454	0.315779	NA	0.504224	NA	NA	260646	159278	136960	21154.7	117068	14992.4	224099	3406.78	97468.5	0	191142	47627.6	873435	685140	103884	0	81930.1	0
PGSC0003DMT400016844	AT5G52920	pep chromosome:SolTub_3.0:3:49172208:49179891:1 gene:PGSC0003DMG400006590 transcript:PGSC0003DMT400016844 gene_biotype:protein_coding transcript_biotype:protein_coding description:Pyruvate kinase [Source:PGSC_GENE;Acc:PGSC0003DMG400006590]	45	2	578	1.1611	0.779212	0.923175	1.04331	0.269792	0.415805	0.458297	0.132956	0.742209	0.895571	0.254308	0.351518	686676	167846	797298	229022	535066	68517.3	1.37438e+06	548300	1.26879e+06	289605	1.4339e+06	686532	1.43675e+06	1.64639e+06	387625	228435	597410	179078
PGSC0003DMT400074367	AT5G52840	pep chromosome:SolTub_3.0:6:37947796:37954222:1 gene:PGSC0003DMG400028905 transcript:PGSC0003DMT400074367 gene_biotype:protein_coding transcript_biotype:protein_coding description:NADH dehydrogenase [Source:PGSC_GENE;Acc:PGSC0003DMG400028905]	3	2	175	1.23466	1.68011	NA	NA	1.43773	1.71166	0.645845	0.346963	NA	NA	NA	NA	187380	67100.4	231350	130928	314818	205675	NA	NA	NA	NA	601461	259780	108687	0	156263	70591.7	186036	50008.3
PGSC0003DMT400074343	AT5G52810	pep chromosome:SolTub_3.0:6:37940481:37942304:1 gene:PGSC0003DMG402028895 transcript:PGSC0003DMT400074343 gene_biotype:protein_coding transcript_biotype:protein_coding description:Ornithine cyclodeaminase [Source:PGSC_GENE;Acc:PGSC0003DMG402028895]	23	3	325	1.21994	1.21169	0.411672	0.426406	0.153699	0.132334	0.722726	0.655881	0.182266	0.154223	0.0247608	0.0215708	609393	390359	743425	616014	738397	398130	645736	431311	265831	153319	275346	188621	1.49009e+06	806488	229026	117153	197190	73218
PGSC0003DMT400024594	AT5G52640	pep chromosome:SolTub_3.0:3:49723607:49727054:-1 gene:PGSC0003DMG400009509 transcript:PGSC0003DMT400024594 gene_biotype:protein_coding transcript_biotype:protein_coding description:Heat shock protein 83 [Source:PGSC_GENE;Acc:PGSC0003DMG400009509]	914	7	704	1.35756	1.41652	0.615138	1.02052	0.715311	0.779327	0.603925	0.00823359	0.143563	0.927881	0.177652	0.272081	1.24235e+07	1.75568e+06	1.68657e+07	1.63597e+07	1.75982e+07	2.39292e+06	1.32601e+07	5.57733e+06	8.1568e+06	2.9178e+06	1.35322e+07	1.68408e+06	2.45819e+07	9.023e+06	1.75837e+07	2.87362e+06	1.91573e+07	1.78571e+06
PGSC0003DMT400074374	AT5G52640	pep chromosome:SolTub_3.0:6:37879346:37881084:1 gene:PGSC0003DMG401028907 transcript:PGSC0003DMT400074374 gene_biotype:protein_coding transcript_biotype:protein_coding description:Heat shock protein 83 [Source:PGSC_GENE;Acc:PGSC0003DMG401028907]	465	2	306	NA	0.741211	2.90506	1.72033	0.921819	0.941007	NA	NA	NA	0.0419625	0.876145	0.935742	196864	0	NA	NA	145917	37764.5	151239	33100.2	439359	0	260181	40393.5	616870	467606	568642	319340	580479	205654
PGSC0003DMT400074377	AT5G52640	pep chromosome:SolTub_3.0:6:37879145:37884226:1 gene:PGSC0003DMG402028907 transcript:PGSC0003DMT400074377 gene_biotype:protein_coding transcript_biotype:protein_coding description:Heat shock protein 90 [Source:PGSC_GENE;Acc:PGSC0003DMG402028907]	570	3	409	1.1643	0.892556	0.233147	1.17374	1.24666	1.1788	0.743785	0.864717	0.143233	0.793337	0.564535	0.748269	459612	281076	535125	225415	410229	270747	329548	159723	76833.1	22651.3	386802	245868	1.74852e+06	780425	2.17981e+06	674900	2.06116e+06	985032
PGSC0003DMT400059264	AT5G52560	pep chromosome:SolTub_3.0:4:56530072:56543315:1 gene:PGSC0003DMG400023024 transcript:PGSC0003DMT400059264 gene_biotype:protein_coding transcript_biotype:protein_coding description:UDP-n-acteylglucosamine pyrophosphorylase [Source:PGSC_GENE;Acc:PGSC0003DMG400023024]	3	2	624	0.998213	0.908372	1.68046	3.64651	0.143956	0.369374	0.996151	0.863183	NA	NA	0.0751876	0.179597	567347	668.555	566333	239014	515362	342535	185027	0	310930	71099.2	674703	223364	1.21147e+06	676444	174399	46564.6	447487	274766
PGSC0003DMT400070798	AT5G52520	pep chromosome:SolTub_3.0:1:74622298:74628361:1 gene:PGSC0003DMG400027526 transcript:PGSC0003DMT400070798 gene_biotype:protein_coding transcript_biotype:protein_coding description:Prolyl-tRNA synthetase [Source:PGSC_GENE;Acc:PGSC0003DMG400027526]	33	7	547	0.768657	0.652855	0.903436	1.68538	1.16891	0.779438	0.357915	0.129627	0.854739	0.197174	0.595567	0.57804	1.1021e+06	382417	847137	356434	719511	242729	471615	242343	426075	229221	794852	297329	457676	35955.5	534980	161522	356730	191095
PGSC0003DMT400026327	AT5G52440	pep chromosome:SolTub_3.0:3:43601021:43608131:-1 gene:PGSC0003DMG400010161 transcript:PGSC0003DMT400026327 gene_biotype:protein_coding transcript_biotype:protein_coding description:HCF106 [Source:PGSC_GENE;Acc:PGSC0003DMG400010161]	120	8	334	0.954289	1.23761	0.987497	1.13249	0.397884	0.57659	0.818745	0.41555	0.935038	0.242843	0.18857	0.39587	2.49225e+06	621990	2.37833e+06	733997	3.08444e+06	1.23127e+06	2.27589e+06	326449	2.24744e+06	592672	2.57743e+06	349513	9.61434e+06	7.96408e+06	3.82539e+06	1.20888e+06	5.54353e+06	4.35222e+06
PGSC0003DMT400037083	AT5G52300	pep chromosome:SolTub_3.0:3:42936904:42939732:1 gene:PGSC0003DMG400014293 transcript:PGSC0003DMT400037083 gene_biotype:protein_coding transcript_biotype:protein_coding description:Low-temperature-induced 65 kDa protein [Source:PGSC_GENE;Acc:PGSC0003DMG400014293]	169	16	685	0.51565	0.56149	0.163175	0.560933	0.525511	0.528276	0.168752	0.181508	0.00649229	0.14171	0.159208	0.177512	7.60068e+06	4.42599e+06	3.91929e+06	2.02336e+06	4.26771e+06	1.0768e+06	9.90239e+06	4.46154e+06	1.61582e+06	842075	5.55457e+06	2.92367e+06	1.43351e+07	7.47853e+06	7.53324e+06	4.56927e+06	7.57288e+06	5.26662e+06
PGSC0003DMT400037148	AT5G52190	pep chromosome:SolTub_3.0:3:42558202:42558810:-1 gene:PGSC0003DMG400014325 transcript:PGSC0003DMT400037148 gene_biotype:protein_coding transcript_biotype:protein_coding description:Sugar isomerase domain-containing protein [Source:PGSC_GENE;Acc:PGSC0003DMG400014325]	17	1	202	0.992889	1.40759	0.1	1.01387	0.873779	0.83276	NA	NA	0.05	NA	0.50209	0.475897	155893	0	154785	625.189	219433	16424.5	213938	45679.6	NA	NA	216906	0	616855	118078	538995	104842	513692	126517
PGSC0003DMT400043937	AT5G52040	pep chromosome:SolTub_3.0:1:71203582:71206893:-1 gene:PGSC0003DMG400017052 transcript:PGSC0003DMT400043937 gene_biotype:protein_coding transcript_biotype:protein_coding description:Splicing factor [Source:PGSC_GENE;Acc:PGSC0003DMG400017052]	3	2	268	NA	NA	NA	NA	NA	NA	NA	NA	NA	NA	NA	NA	NA	NA	121497	43913.2	NA	NA	NA	NA	NA	NA	NA	NA	NA	NA	NA	NA	69055.6	0
PGSC0003DMT400065063	AT5G51970	pep chromosome:SolTub_3.0:6:36730625:36732339:-1 gene:PGSC0003DMG400025281 transcript:PGSC0003DMT400065063 gene_biotype:protein_coding transcript_biotype:protein_coding description:L-idonate 5-dehydrogenase [Source:PGSC_GENE;Acc:PGSC0003DMG400025281]	43	1	355	1.85353	2.4472	1.1537	1.12337	0.715899	0.738629	0.168968	0.000743477	0.546108	0.703421	0.0245225	0.0222233	1.78244e+06	569397	3.30381e+06	1.93006e+06	4.36198e+06	793357	2.83888e+06	1.02849e+06	3.27522e+06	927085	3.18911e+06	1.44657e+06	1.1616e+06	196873	831588	135139	857991	85723.2
PGSC0003DMT400081907	AT5G51970	pep chromosome:SolTub_3.0:1:2090383:2095569:1 gene:PGSC0003DMG400032154 transcript:PGSC0003DMT400081907 gene_biotype:protein_coding transcript_biotype:protein_coding description:Alcohol dehydrogenase [Source:PGSC_GENE;Acc:PGSC0003DMG400032154]	255	13	346	0.966972	0.993961	0.985278	1.03752	0.751977	0.928882	0.746832	0.961148	0.912843	0.842435	0.152544	0.666898	5.40129e+06	679666	5.22289e+06	823328	5.36867e+06	1.1058e+06	5.11906e+06	1.17368e+06	5.0437e+06	634576	5.31112e+06	1.45666e+06	4.91369e+06	1.29873e+06	3.69499e+06	830809	4.56424e+06	872132
PGSC0003DMT400062304	AT5G51830	pep chromosome:SolTub_3.0:3:41525814:41530539:1 gene:PGSC0003DMG400024246 transcript:PGSC0003DMT400062304 gene_biotype:protein_coding transcript_biotype:protein_coding description:Fructokinase [Source:PGSC_GENE;Acc:PGSC0003DMG400024246]	9	3	347	1.23635	1.77922	0.398464	0.731312	0.36135	0.344535	0.696784	0.218946	NA	NA	0.321012	0.513403	198280	99654.9	245143	182979	352784	145945	409748	157522	163270	0	299653	0	1.16411e+06	1.12202e+06	420651	180815	401075	172844
PGSC0003DMT400079641	AT5G51740	pep chromosome:SolTub_3.0:3:41090282:41096180:1 gene:PGSC0003DMG400031017 transcript:PGSC0003DMT400079641 gene_biotype:protein_coding transcript_biotype:protein_coding description:Peptidase [Source:PGSC_GENE;Acc:PGSC0003DMG400031017]	6	1	437	1.67771	1.20207	0.33973	0.777884	0.450072	0.482194	NA	NA	NA	0.404452	0.00873779	0.00182437	99430.6	0	166816	64326.5	119523	40748.6	221843	45671.8	75367	0	172568	11088	236026	2114.53	106229	37177.9	113810	19140.7
PGSC0003DMT400079638	AT5G51720	pep chromosome:SolTub_3.0:3:41071958:41074106:1 gene:PGSC0003DMG400031014 transcript:PGSC0003DMT400079638 gene_biotype:protein_coding transcript_biotype:protein_coding description:Kinesin [Source:PGSC_GENE;Acc:PGSC0003DMG400031014]	82	4	98	0.63122	1.02673	0.444211	0.502392	3.17754	3.22623	0.00840112	0.87018	0.285579	0.348219	0.000493345	0.00763205	2.62529e+06	215410	1.65714e+06	514174	2.69546e+06	803237	1.01846e+06	823009	452409	292622	511664	376270	562838	190876	1.78844e+06	226094	1.81585e+06	453650
PGSC0003DMT400038421	AT5G51410	pep chromosome:SolTub_3.0:3:38706732:38713255:1 gene:PGSC0003DMG400014826 transcript:PGSC0003DMT400038421 gene_biotype:protein_coding transcript_biotype:protein_coding description:Salt tolerance protein 3 [Source:PGSC_GENE;Acc:PGSC0003DMG400014826]	1	1	359	NA	NA	NA	NA	NA	NA	NA	NA	NA	NA	NA	NA	NA	NA	NA	NA	139908	0	NA	NA	131560	42116.3	248219	0	NA	NA	NA	NA	NA	NA
PGSC0003DMT400013442	AT5G51110	pep chromosome:SolTub_3.0:3:36665936:36668792:-1 gene:PGSC0003DMG400005246 transcript:PGSC0003DMT400013442 gene_biotype:protein_coding transcript_biotype:protein_coding description:Pterin-4-alpha-carbinolamine dehydratase [Source:PGSC_GENE;Acc:PGSC0003DMG400005246]	116	5	210	1.16771	1.1944	0.845719	0.590799	1.93204	1.86528	0.322129	0.292739	0.094778	0.0019447	0.031148	0.0303416	3.89992e+06	755043	4.55399e+06	983160	4.65805e+06	1.11475e+06	4.04119e+06	612288	3.41771e+06	241582	2.38753e+06	400021	3.03208e+06	1.79255e+06	5.8581e+06	1.21557e+06	5.65568e+06	881983
PGSC0003DMT400013447	AT5G51100	pep chromosome:SolTub_3.0:3:36657156:36660903:-1 gene:PGSC0003DMG400005247 transcript:PGSC0003DMT400013447 gene_biotype:protein_coding transcript_biotype:protein_coding description:Superoxide dismutase [Source:PGSC_GENE;Acc:PGSC0003DMG400005247]	193	9	303	1.88184	2.1464	1.03071	1.15683	4.76937	3.22551	0.218629	0.235706	0.942402	0.767083	0.000530752	0.0232597	3.38576e+06	1.82271e+06	6.37146e+06	4.08489e+06	7.26719e+06	5.77386e+06	3.52658e+06	2.54068e+06	3.63488e+06	1.40918e+06	4.07964e+06	2.56375e+06	2.39457e+06	1.40987e+06	1.14206e+07	2.32381e+06	7.7237e+06	2.99601e+06
PGSC0003DMT400070920	AT5G51100	pep chromosome:SolTub_3.0:6:35304211:35306389:-1 gene:PGSC0003DMG400027577 transcript:PGSC0003DMT400070920 gene_biotype:protein_coding transcript_biotype:protein_coding description:Superoxide dismutase [Source:PGSC_GENE;Acc:PGSC0003DMG400027577]	792	9	252	1.09685	1.71419	0.938794	1.17163	1.772	1.50185	0.538773	0.114173	0.591179	0.268425	0.00158352	0.000210209	6.47542e+07	1.54814e+07	7.10257e+07	1.19129e+07	1.11001e+08	4.98194e+07	3.69958e+07	5.52257e+06	3.47314e+07	5.91895e+06	4.33455e+07	9.13907e+06	2.8004e+07	1.51097e+06	4.96231e+07	9.11615e+06	4.20578e+07	4.12722e+06
PGSC0003DMT400036893	AT5G51070	pep chromosome:SolTub_3.0:3:57513695:57521016:-1 gene:PGSC0003DMG400014225 transcript:PGSC0003DMT400036893 gene_biotype:protein_coding transcript_biotype:protein_coding description:ERD1 protein, chloroplast [Source:PGSC_GENE;Acc:PGSC0003DMG400014225]	19	8	965	0.704738	1.70444	0.902787	0.963895	0.978317	1.19272	0.360062	0.1323	0.816365	0.898265	0.963709	0.691306	667158	327234	470171	239995	1.13713e+06	455538	836220	410667	754928	538760	806028	201737	937327	688661	917003	524901	1.11797e+06	543582
PGSC0003DMT400036743	AT5G51040	pep chromosome:SolTub_3.0:3:57699216:57702675:1 gene:PGSC0003DMG400014171 transcript:PGSC0003DMT400036743 gene_biotype:protein_coding transcript_biotype:protein_coding description:Conserved gene of unknown function [Source:PGSC_GENE;Acc:PGSC0003DMG400014171]	25	3	184	1.37284	3.22882	0.691412	0.825835	0.130866	0.319187	0.542639	0.0372889	0.431333	0.510767	0.131665	0.225989	161163	56793.3	221252	180270	520367	282400	527483	37456.1	364708	213355	435614	144716	6.95234e+06	7.17819e+06	909824	529662	2.21909e+06	743403
PGSC0003DMT400036930	AT5G51010	pep chromosome:SolTub_3.0:3:57705738:57708324:-1 gene:PGSC0003DMG400014238 transcript:PGSC0003DMT400036930 gene_biotype:protein_coding transcript_biotype:protein_coding description:Electron transporter [Source:PGSC_GENE;Acc:PGSC0003DMG400014238]	3	1	160	1.34385	1.27846	NA	NA	NA	NA	NA	NA	NA	NA	NA	NA	125033	0	168025	0	159849	0	NA	NA	NA	NA	NA	NA	NA	NA	NA	NA	NA	NA
PGSC0003DMT400036961	AT5G50920	pep chromosome:SolTub_3.0:3:57903700:57910043:-1 gene:PGSC0003DMG400014248 transcript:PGSC0003DMT400036961 gene_biotype:protein_coding transcript_biotype:protein_coding description:ATP-dependent Clp protease ATP-binding subunit clpA homolog CD4A, chloroplastic [Source:PGSC_GENE;Acc:PGSC0003DMG400014248]	1857	3	925	1.25754	2.31693	3.51071	2.98987	2.15924	1.91632	0.270907	0.160501	0.0452405	0.276218	0.0881903	0.150227	3.45798e+06	1.42937e+06	4.34857e+06	474594	8.01189e+06	5.71209e+06	3.09374e+06	1.61776e+06	1.08612e+07	6.35182e+06	9.24988e+06	1.04113e+07	2.05654e+06	1.74884e+06	4.44058e+06	1.72483e+06	3.94101e+06	1.59743e+06
PGSC0003DMT400037527	AT5G50920	pep chromosome:SolTub_3.0:12:48732157:48738795:1 gene:PGSC0003DMG402014476 transcript:PGSC0003DMT400037527 gene_biotype:protein_coding transcript_biotype:protein_coding description:ATP-dependent Clp protease ATP-binding subunit clpA homolog CD4B, chloroplastic [Source:PGSC_GENE;Acc:PGSC0003DMG402014476]	2324	18	923	0.958047	0.902755	0.952516	0.893885	1.16153	1.10851	0.668985	0.507537	0.589787	0.331992	0.30365	0.366678	8.8175e+07	8.04447e+06	8.44758e+07	1.46038e+07	7.96004e+07	2.33777e+07	7.05921e+07	1.14572e+07	6.724e+07	3.3536e+06	6.31012e+07	8.90135e+06	6.81738e+07	1.44618e+07	7.91861e+07	1.38679e+07	7.55716e+07	5.47468e+06
PGSC0003DMT400054236	AT5G50920	pep chromosome:SolTub_3.0:11:12206895:12211499:1 gene:PGSC0003DMG400021039 transcript:PGSC0003DMT400054236 gene_biotype:protein_coding transcript_biotype:protein_coding description:ATP-dependent Clp protease ATP-binding subunit clpA homolog CD4A, chloroplastic [Source:PGSC_GENE;Acc:PGSC0003DMG400021039]	1737	3	910	0.744553	0.812419	NA	1.20567	1.15077	0.754892	0.557549	0.720997	NA	0.659023	NA	NA	536272	239993	399283	297445	435678	398744	306240	163012	NA	NA	369226	92044.5	452202	0	520381	58906.7	341364	0
PGSC0003DMT400011072	AT5G50850	pep chromosome:SolTub_3.0:3:45745807:45752816:-1 gene:PGSC0003DMG401004334 transcript:PGSC0003DMT400011072 gene_biotype:protein_coding transcript_biotype:protein_coding description:Pyruvate dehydrogenase [Source:PGSC_GENE;Acc:PGSC0003DMG401004334]	296	4	369	1.26369	1.23468	0.849257	1.13032	1.93438	2.44888	0.0353461	0.0300061	0.12723	0.116788	0.0831399	0.0608588	3.98282e+06	297991	5.03304e+06	775473	4.91752e+06	644228	5.06711e+06	492464	4.30327e+06	750615	5.72746e+06	567292	6.56718e+06	3.15212e+06	1.27034e+07	5.33942e+06	1.60822e+07	8.14027e+06
PGSC0003DMT400065364	AT5G50850	pep chromosome:SolTub_3.0:5:16698981:16707877:1 gene:PGSC0003DMG400025407 transcript:PGSC0003DMT400065364 gene_biotype:protein_coding transcript_biotype:protein_coding description:Pyruvate dehydrogenase [Source:PGSC_GENE;Acc:PGSC0003DMG400025407]	60	1	372	1.18269	1.63544	0.677926	0.979989	0.7786	1.03949	0.404539	0.0710379	0.198072	0.923256	0.163609	0.838719	661064	218754	781835	165809	1.08113e+06	339385	1.27822e+06	499375	866540	307873	1.25264e+06	124194	744508	153582	579674	150355	773909	233704
PGSC0003DMT400069263	AT5G50850	pep chromosome:SolTub_3.0:6:53322772:53330616:-1 gene:PGSC0003DMG400026943 transcript:PGSC0003DMT400069263 gene_biotype:protein_coding transcript_biotype:protein_coding description:Pyruvate dehydrogenase [Source:PGSC_GENE;Acc:PGSC0003DMG400026943]	294	5	384	1.17175	1.42164	1.60867	1.20106	0.669024	0.781629	0.261426	0.00533176	0.0308584	0.404676	0.0421434	0.191296	1.26504e+07	2.60394e+06	1.48231e+07	2.4804e+06	1.79844e+07	1.07393e+06	9.17419e+06	2.25047e+06	1.47582e+07	3.62848e+06	1.10188e+07	3.53877e+06	1.4416e+07	3.74205e+06	9.64463e+06	1.26649e+06	1.12679e+07	2.33481e+06
PGSC0003DMT400011082	AT5G50810	pep chromosome:SolTub_3.0:3:45815033:45817145:1 gene:PGSC0003DMG400004338 transcript:PGSC0003DMT400011082 gene_biotype:protein_coding transcript_biotype:protein_coding description:Mitochondrial import inner membrane translocase subunit Tim8/small zinc finger [Source:PGSC_GENE;Acc:PGSC0003DMG400004338]	1	1	79	NA	NA	NA	NA	NA	NA	NA	NA	NA	NA	NA	NA	NA	NA	NA	NA	NA	NA	NA	NA	NA	NA	NA	NA	NA	NA	NA	NA	NA	NA
PGSC0003DMT400069565	AT5G50810	pep chromosome:SolTub_3.0:6:53335137:53337604:1 gene:PGSC0003DMG400027040 transcript:PGSC0003DMT400069565 gene_biotype:protein_coding transcript_biotype:protein_coding description:Mitochondrial import inner membrane translocase subunit Tim8/small zinc finger [Source:PGSC_GENE;Acc:PGSC0003DMG400027040]	10	2	78	NA	NA	NA	NA	NA	NA	NA	NA	NA	NA	NA	NA	NA	NA	NA	NA	NA	NA	NA	NA	NA	NA	NA	NA	NA	NA	NA	NA	NA	NA
PGSC0003DMT400015755	AT5G50650	pep chromosome:SolTub_3.0:7:44507449:44514845:-1 gene:PGSC0003DMG400006156 transcript:PGSC0003DMT400015755 gene_biotype:protein_coding transcript_biotype:protein_coding description:Prolactin regulatory element-binding protein [Source:PGSC_GENE;Acc:PGSC0003DMG400006156]	7	1	391	1.70833	1.19301	0.537612	1.09522	0.496977	0.818123	NA	NA	0.26867	0.823462	0.0289339	0.544653	226216	0	386451	181631	269877	27556.8	331969	138061	178470	5168.44	363580	190082	601580	193314	298972	89784.1	492167	223128
PGSC0003DMT400069615	AT5G50460	pep chromosome:SolTub_3.0:6:52848124:52850788:1 gene:PGSC0003DMG400027063 transcript:PGSC0003DMT400069615 gene_biotype:protein_coding transcript_biotype:protein_coding description:Protein transport protein SEC61 subunit gamma [Source:PGSC_GENE;Acc:PGSC0003DMG400027063]	5	2	69	NA	NA	NA	NA	NA	NA	NA	NA	NA	NA	NA	NA	NA	NA	NA	NA	NA	NA	NA	NA	NA	NA	NA	NA	NA	NA	NA	NA	NA	NA
PGSC0003DMT400031890	AT5G50400	pep chromosome:SolTub_3.0:8:56721473:56728566:1 gene:PGSC0003DMG400012232 transcript:PGSC0003DMT400031890 gene_biotype:protein_coding transcript_biotype:protein_coding description:Hydrolase [Source:PGSC_GENE;Acc:PGSC0003DMG400012232]	65	5	608	0.454212	0.945275	1.172	1.83534	2.45874	1.14166	0.479457	0.94525	0.533988	0.351957	0.425998	0.704051	2.93278e+06	4.30832e+06	1.3321e+06	258290	2.77228e+06	1.39991e+06	770770	277126	903344	299442	1.41463e+06	1.27316e+06	965201	609342	2.37318e+06	3.30185e+06	1.10193e+06	333239
PGSC0003DMT400059161	AT5G50400	pep chromosome:SolTub_3.0:7:5931602:5939165:-1 gene:PGSC0003DMG400022980 transcript:PGSC0003DMT400059161 gene_biotype:protein_coding transcript_biotype:protein_coding description:Hydrolase [Source:PGSC_GENE;Acc:PGSC0003DMG400022980]	5	1	352	100	NA	NA	NA	NA	NA	0.05	NA	NA	NA	NA	NA	NA	NA	303129	118500	971122	609639	NA	NA	NA	NA	NA	NA	NA	NA	NA	NA	NA	NA
PGSC0003DMT400039275	AT5G50370	pep chromosome:SolTub_3.0:3:50805849:50809925:-1 gene:PGSC0003DMG400015187 transcript:PGSC0003DMT400039275 gene_biotype:protein_coding transcript_biotype:protein_coding description:Adenylate kinase B [Source:PGSC_GENE;Acc:PGSC0003DMG400015187]	327	9	244	1.02778	0.757992	0.581269	1.07756	0.388253	0.435804	0.872014	0.0697593	0.0924938	0.761648	0.0261951	0.0307122	3.37802e+06	517649	3.47186e+06	1.00248e+06	2.56051e+06	585363	4.73898e+06	1.82687e+06	2.75462e+06	989372	5.10653e+06	1.46556e+06	4.22277e+06	1.79891e+06	1.6395e+06	606930	1.8403e+06	273471
PGSC0003DMT400039375	AT5G50240	pep chromosome:SolTub_3.0:3:51451313:51455625:1 gene:PGSC0003DMG400015226 transcript:PGSC0003DMT400039375 gene_biotype:protein_coding transcript_biotype:protein_coding description:Protein-L-isoaspartate O-methyltransferase [Source:PGSC_GENE;Acc:PGSC0003DMG400015226]	22	2	297	1.54655	1.4303	0.333392	0.464011	0.0916451	0.249893	0.198509	0.164484	0.305086	0.402168	0.249351	0.514363	262047	102021	405268	162903	374806	106352	851376	1.02415e+06	283842	155623	395048	124569	1.39423e+06	1.77785e+06	127775	43415.5	348409	197254
PGSC0003DMT400046848	AT5G50210	pep chromosome:SolTub_3.0:3:51849423:51856787:1 gene:PGSC0003DMG400018194 transcript:PGSC0003DMT400046848 gene_biotype:protein_coding transcript_biotype:protein_coding description:Conserved gene of unknown function [Source:PGSC_GENE;Acc:PGSC0003DMG400018194]	7	1	740	0.300441	0.205704	NA	1.41949	100	NA	0.05	0.05	NA	NA	0.05	NA	1.38376e+06	2.45343e+06	415739	0	284645	36134.2	288213	109501	NA	NA	409117	0	NA	NA	230273	67419.8	222265	81116
PGSC0003DMT400063200	AT5G49970	pep chromosome:SolTub_3.0:3:53643129:53650825:-1 gene:PGSC0003DMG401024581 transcript:PGSC0003DMT400063200 gene_biotype:protein_coding transcript_biotype:protein_coding description:Pyridoxamine 5-phosphate oxidase [Source:PGSC_GENE;Acc:PGSC0003DMG401024581]	42	5	525	0.84338	1.3746	0.884761	0.985452	4.17868	3.8174	0.68303	0.401354	0.849276	0.977258	0.19502	0.097522	7.77202e+06	4.00934e+06	6.55477e+06	4.11802e+06	1.06834e+07	5.20523e+06	733382	569390	648868	645981	722713	449648	2.03698e+06	1.37418e+06	8.51188e+06	6.225e+06	7.77596e+06	4.25819e+06
PGSC0003DMT400070986	AT5G49910	pep chromosome:SolTub_3.0:11:12761196:12763127:1 gene:PGSC0003DMG400027611 transcript:PGSC0003DMT400070986 gene_biotype:protein_coding transcript_biotype:protein_coding description:Heat shock protein 70 [Source:PGSC_GENE;Acc:PGSC0003DMG400027611]	292	4	257	0.460943	0.366085	0.106732	0.365259	3.61491	2.17774	0.148474	0.0806498	0.000828878	0.0737552	0.00372491	0.196625	2.48049e+06	1.49891e+06	1.14337e+06	741727	908070	477951	4.38566e+06	1.50009e+06	468092	160170	1.6019e+06	2.25362e+06	3.2015e+06	3.67739e+06	1.15731e+07	1.08155e+06	6.97202e+06	3.3018e+06
PGSC0003DMT400053412	AT5G49810	pep chromosome:SolTub_3.0:1:79686248:79693990:1 gene:PGSC0003DMG400020720 transcript:PGSC0003DMT400053412 gene_biotype:protein_coding transcript_biotype:protein_coding description:SAM (And some other nucleotide) binding motif [Source:PGSC_GENE;Acc:PGSC0003DMG400020720]	53	11	1083	1.31184	1.50931	0.881239	1.22672	0.859951	1.757	0.44685	0.178289	0.706891	0.465711	0.738986	0.271659	1.1647e+06	634365	1.5279e+06	649760	1.75788e+06	493946	984217	548462	867331	242791	1.20736e+06	196682	701892	453136	603593	292906	1.23323e+06	610586
PGSC0003DMT400053854	AT5G49690	pep chromosome:SolTub_3.0:00:24472721:24474694:1 gene:PGSC0003DMG400020896 transcript:PGSC0003DMT400053854 gene_biotype:protein_coding transcript_biotype:protein_coding description:Glucosyl/glucuronosyl transferases [Source:PGSC_GENE;Acc:PGSC0003DMG400020896]	12	3	456	8.0258	1.88662	NA	NA	100	NA	0.198497	0.180205	NA	NA	0.05	NA	125287	15011.4	1.00553e+06	933397	236369	109828	NA	NA	320056	128375	831846	0	NA	NA	262281	140243	431401	204210
PGSC0003DMT400054403	AT5G49690	pep chromosome:SolTub_3.0:2:29135616:29137448:-1 gene:PGSC0003DMG400021116 transcript:PGSC0003DMT400054403 gene_biotype:protein_coding transcript_biotype:protein_coding description:UDP-glucoronosyl/UDP-glucosyl transferase family protein [Source:PGSC_GENE;Acc:PGSC0003DMG400021116]	1	1	474	NA	NA	NA	NA	NA	NA	NA	NA	NA	NA	NA	NA	NA	NA	NA	NA	NA	NA	NA	NA	NA	NA	NA	NA	NA	NA	NA	NA	NA	NA
PGSC0003DMT400003037	AT5G49480	pep chromosome:SolTub_3.0:1:46348798:46349646:1 gene:PGSC0003DMG400001204 transcript:PGSC0003DMT400003037 gene_biotype:protein_coding transcript_biotype:protein_coding description:Ca2+-binding protein 1 [Source:Projected from Arabidopsis thaliana (AT5G49480) TAIR;Acc:AT5G49480]	3	1	159	NA	NA	NA	NA	NA	NA	NA	NA	NA	NA	NA	NA	NA	NA	99301.6	59269	120428	15148.3	NA	NA	202959	13954.2	NA	NA	NA	NA	NA	NA	150145	0
PGSC0003DMT400011963	AT5G49460	pep chromosome:SolTub_3.0:12:59994770:60001361:-1 gene:PGSC0003DMG400004696 transcript:PGSC0003DMT400011963 gene_biotype:protein_coding transcript_biotype:protein_coding description:ATP:citrate lyase [Source:PGSC_GENE;Acc:PGSC0003DMG400004696]	148	9	608	1.1638	0.966845	0.487305	0.764081	0.68898	0.911538	0.452009	0.81557	0.137525	0.491212	0.172214	0.717785	3.2752e+06	472368	3.81168e+06	1.2724e+06	3.16661e+06	767140	4.14359e+06	2.51623e+06	2.01919e+06	546195	3.16603e+06	1.00685e+06	6.34457e+06	2.59174e+06	4.37128e+06	461534	5.78332e+06	1.50611e+06
PGSC0003DMT400061711	AT5G49460	pep chromosome:SolTub_3.0:1:45746329:45751657:1 gene:PGSC0003DMG400024016 transcript:PGSC0003DMT400061711 gene_biotype:protein_coding transcript_biotype:protein_coding description:ATP:citrate lyase [Source:PGSC_GENE;Acc:PGSC0003DMG400024016]	61	3	608	1.0215	1.72472	NA	NA	0.0725288	0.1	0.963409	0.560757	NA	NA	0.499413	0.05	283659	230834	289757	92468.5	489231	530320	NA	NA	3.54221e+06	919439	2.00507e+06	1.38208e+06	1.14e+06	1.64589e+06	82682.9	2071.66	NA	NA
PGSC0003DMT400059046	AT5G49360	pep chromosome:SolTub_3.0:11:31228391:31237587:1 gene:PGSC0003DMG400022933 transcript:PGSC0003DMT400059046 gene_biotype:protein_coding transcript_biotype:protein_coding description:Auxin-induced beta-glucosidase [Source:PGSC_GENE;Acc:PGSC0003DMG400022933]	621	26	773	1.22154	1.17974	0.519512	0.799902	1.88971	1.72751	0.291382	0.298742	0.0169387	0.276107	0.0781587	0.157169	1.8145e+07	1.86544e+06	2.21648e+07	6.86854e+06	2.14064e+07	5.56555e+06	2.66418e+07	7.56078e+06	1.38407e+07	3.92637e+06	2.13109e+07	5.10282e+06	1.31079e+07	8.74317e+06	2.47701e+07	7.54937e+06	2.2644e+07	8.53539e+06
PGSC0003DMT400016091	AT5G49030	pep chromosome:SolTub_3.0:1:60201010:60223597:-1 gene:PGSC0003DMG400006289 transcript:PGSC0003DMT400016091 gene_biotype:protein_coding transcript_biotype:protein_coding description:Isoleucyl-tRNA synthetase [Source:PGSC_GENE;Acc:PGSC0003DMG400006289]	18	3	1086	1.28655	0.741527	0.824457	1.77845	0.694886	1.56631	0.4312	0.152668	0.450715	0.294841	0.566365	0.385455	378237	78980.6	486622	249305	280473	95229.3	365257	44104.7	301138	108241	649591	353781	505873	293760	351524	189783	792352	360404
PGSC0003DMT400029079	AT5G48930	pep chromosome:SolTub_3.0:7:1001854:1006278:-1 gene:PGSC0003DMG400011189 transcript:PGSC0003DMT400029079 gene_biotype:protein_coding transcript_biotype:protein_coding description:HQT [Source:PGSC_GENE;Acc:PGSC0003DMG400011189]	1	1	360	1.37534	1.94249	NA	NA	NA	100	0.526239	NA	NA	NA	NA	0.05	236694	111650	325535	34211.7	459777	0	NA	NA	378550	0	NA	NA	NA	NA	414956	146413	430982	102875
PGSC0003DMT400076251	AT5G48900	pep chromosome:SolTub_3.0:9:58238423:58243685:-1 gene:PGSC0003DMG400029645 transcript:PGSC0003DMT400076251 gene_biotype:protein_coding transcript_biotype:protein_coding description:Pectase lyase [Source:PGSC_GENE;Acc:PGSC0003DMG400029645]	11	2	448	2.47458	2.58548	0.504476	2.23868	0.23806	0.685007	0.270042	0.0537492	0.05	0.118936	0.00202908	0.404715	1.84963e+06	1.15187e+06	4.57707e+06	4.45703e+06	4.78218e+06	2.13991e+06	2.07933e+06	2.1649e+06	1.04897e+06	0	4.65496e+06	1.52245e+06	9.44715e+06	2.6969e+06	2.24899e+06	1.12148e+06	6.47137e+06	5.40629e+06
PGSC0003DMT400076269	AT5G48870	pep chromosome:SolTub_3.0:9:58347333:58350342:-1 gene:PGSC0003DMG400029651 transcript:PGSC0003DMT400076269 gene_biotype:protein_coding transcript_biotype:protein_coding description:Sm [Source:PGSC_GENE;Acc:PGSC0003DMG400029651]	4	1	88	0.832107	2.27392	2.22438	1.6882	0.771365	0.318796	0.708413	0.441752	0.346086	0.122894	NA	NA	300417	180929	249980	101020	683124	536829	313273	116553	696837	757357	528867	204404	229169	0	176773	37613.4	73058.1	0
PGSC0003DMT400024055	AT5G48790	pep chromosome:SolTub_3.0:8:48592559:48596238:-1 gene:PGSC0003DMG401009305 transcript:PGSC0003DMT400024055 gene_biotype:protein_coding transcript_biotype:protein_coding description:Disease resistance protein RGA3 [Source:PGSC_GENE;Acc:PGSC0003DMG401009305]	7	3	246	1.09669	1.55866	0.851701	1.13685	100	NA	0.901452	0.615454	0.77734	0.797777	0.05	NA	151159	60959.7	165776	144405	235606	210972	238174	79506.9	202853	158951	270768	162579	NA	NA	332481	139053	193445	32408.3
PGSC0003DMT400019917	AT5G48760	pep chromosome:SolTub_3.0:12:59140668:59143228:1 gene:PGSC0003DMG400007707 transcript:PGSC0003DMT400019917 gene_biotype:protein_coding transcript_biotype:protein_coding description:60S ribosomal protein L13a [Source:PGSC_GENE;Acc:PGSC0003DMG400007707]	364	2	206	1.06286	0.983811	1.07634	1.48846	1.47964	1.89836	0.617386	0.888388	0.748287	0.0971415	0.0146175	0.0941611	1.16626e+07	2.19525e+06	1.23957e+07	1.77257e+06	1.14738e+07	1.40509e+06	1.08224e+07	1.77461e+06	1.16487e+07	4.6472e+06	1.61088e+07	5.34141e+06	8.07788e+06	2.26195e+06	1.19524e+07	1.05981e+06	1.53348e+07	7.30186e+06
PGSC0003DMT400040760	AT5G48760	pep chromosome:SolTub_3.0:5:49105830:49108261:1 gene:PGSC0003DMG402015759 transcript:PGSC0003DMT400040760 gene_biotype:protein_coding transcript_biotype:protein_coding description:60S ribosomal protein L13a [Source:PGSC_GENE;Acc:PGSC0003DMG402015759]	412	2	206	1.69604	1.11453	2.37095	2.02814	0.666044	0.960656	0.147573	0.80997	0.0370739	0.0761034	0.02366	0.78299	4.46106e+06	1.60342e+06	7.56614e+06	3.52634e+06	4.97201e+06	3.78586e+06	8.76764e+06	1.80433e+06	2.07876e+07	9.45416e+06	1.7782e+07	8.66758e+06	3.30897e+06	649217	2.20392e+06	455277	3.17878e+06	643446
PGSC0003DMT400045083	AT5G48680	pep chromosome:SolTub_3.0:9:30682069:30684508:1 gene:PGSC0003DMG400017482 transcript:PGSC0003DMT400045083 gene_biotype:protein_coding transcript_biotype:protein_coding description:Transferase, transferring glycosyl groups [Source:PGSC_GENE;Acc:PGSC0003DMG400017482]	1	1	164	2.35907	2.78507	1.59757	3.20164	NA	0.169782	NA	NA	NA	NA	NA	NA	71143.1	0	167832	8894.85	198138	78910.9	106752	0	170544	83406.5	341782	230034	394018	127496	NA	NA	66897.2	0
PGSC0003DMT400051809	AT5G48570	pep chromosome:SolTub_3.0:6:58194667:58198707:-1 gene:PGSC0003DMG400020107 transcript:PGSC0003DMT400051809 gene_biotype:protein_coding transcript_biotype:protein_coding description:Peptidylprolyl isomerase [Source:PGSC_GENE;Acc:PGSC0003DMG400020107]	416	21	574	0.936612	0.959735	0.386576	0.792166	0.669581	0.861612	0.568337	0.622925	0.00799823	0.278534	0.19468	0.569655	1.05228e+07	701116	9.85578e+06	2.12994e+06	1.00991e+07	1.50162e+06	1.3462e+07	3.50878e+06	5.20409e+06	3.14143e+06	1.06641e+07	3.29521e+06	1.76413e+07	8.15187e+06	1.18123e+07	1.17835e+06	1.52e+07	1.17378e+06
PGSC0003DMT400053619	AT5G48570	pep chromosome:SolTub_3.0:9:31983039:31988368:1 gene:PGSC0003DMG400020802 transcript:PGSC0003DMT400053619 gene_biotype:protein_coding transcript_biotype:protein_coding description:Peptidylprolyl isomerase [Source:PGSC_GENE;Acc:PGSC0003DMG400020802]	104	3	756	1.10394	0.696898	1.28506	1.25778	1.15391	1.21898	0.526368	0.016976	0.135341	0.538045	0.667804	0.544377	1.81337e+06	206992	2.00186e+06	530188	1.26373e+06	301813	835878	275799	1.07415e+06	79208.4	1.05135e+06	610528	2.19793e+06	1.45561e+06	2.53621e+06	433601	2.67923e+06	439825
PGSC0003DMT400091649	AT5G48540	pep chromosome:SolTub_3.0:9:21407501:21408298:-1 gene:PGSC0003DMG400041220 transcript:PGSC0003DMT400091649 gene_biotype:protein_coding transcript_biotype:protein_coding description:DUF26 domain-containing protein 1 [Source:PGSC_GENE;Acc:PGSC0003DMG400041220]	97	8	265	2.74791	2.42425	0.17181	0.713901	2.53075	2.4496	0.0443177	0.00757774	0.0406566	0.425227	0.0159193	0.067005	1.71538e+06	1.09793e+06	4.71371e+06	2.26395e+06	4.15852e+06	834096	1.84638e+06	1.07047e+06	317227	126640	1.31814e+06	659898	1.37227e+06	865996	3.47288e+06	880034	3.36153e+06	1.42266e+06
PGSC0003DMT400079823	AT5G48300	pep chromosome:SolTub_3.0:7:51451476:51457407:1 gene:PGSC0003DMG400031084 transcript:PGSC0003DMT400079823 gene_biotype:protein_coding transcript_biotype:protein_coding description:Glucose-1-phosphate adenylyltransferase small subunit, chloroplastic/amyloplastic [Source:PGSC_GENE;Acc:PGSC0003DMG400031084]	747	27	521	1.05793	1.02327	0.919356	0.975925	1.13905	1.15332	0.675475	0.90109	0.228718	0.764055	0.513545	0.450311	1.76743e+07	3.10432e+06	1.86982e+07	3.54785e+06	1.80856e+07	5.61174e+06	2.47141e+07	2.70002e+06	2.2721e+07	1.43649e+06	2.41191e+07	2.71843e+06	2.38988e+07	8.77703e+06	2.7222e+07	4.18309e+06	2.75629e+07	2.86847e+06
PGSC0003DMT400028289	AT5G48230	pep chromosome:SolTub_3.0:5:35185235:35191140:1 gene:PGSC0003DMG400010900 transcript:PGSC0003DMT400028289 gene_biotype:protein_coding transcript_biotype:protein_coding description:Cytosolic acetoacetyl-coenzyme A thiolase [Source:PGSC_GENE;Acc:PGSC0003DMG400010900]	2	1	404	NA	NA	NA	NA	NA	NA	NA	NA	NA	NA	NA	NA	NA	NA	NA	NA	NA	NA	260370	0	NA	NA	NA	NA	NA	NA	NA	NA	NA	NA
PGSC0003DMT400044778	AT5G48230	pep chromosome:SolTub_3.0:7:43356490:43363006:-1 gene:PGSC0003DMG401017380 transcript:PGSC0003DMT400044778 gene_biotype:protein_coding transcript_biotype:protein_coding description:Cytosolic acetoacetyl-coenzyme A thiolase [Source:PGSC_GENE;Acc:PGSC0003DMG401017380]	176	7	404	1.84215	1.02618	0.608831	1.0573	0.301391	0.446241	0.366361	0.941015	0.196426	0.854896	0.030277	0.0763821	5.59794e+06	2.06129e+06	1.03122e+07	9.62912e+06	5.74447e+06	3.23783e+06	6.65532e+06	3.58637e+06	4.05197e+06	887963	7.03665e+06	1.85562e+06	1.05673e+07	5.60477e+06	3.1849e+06	393030	4.71558e+06	1.30178e+06
PGSC0003DMT400039190	AT5G48220	pep chromosome:SolTub_3.0:3:51501379:51506789:-1 gene:PGSC0003DMG400015153 transcript:PGSC0003DMT400039190 gene_biotype:protein_coding transcript_biotype:protein_coding description:Tryptophan biosynthesis protein, trpc [Source:PGSC_GENE;Acc:PGSC0003DMG400015153]	129	9	411	1.3522	1.07038	1.03996	1.14156	1.14209	1.09746	0.247874	0.670754	0.847202	0.473223	0.578309	0.739245	1.64721e+06	243885	2.22736e+06	898397	1.76314e+06	465484	1.79892e+06	446866	1.87081e+06	567542	2.05358e+06	508166	2.11453e+06	1.02984e+06	2.41498e+06	123447	2.32061e+06	607884
PGSC0003DMT400036734	AT5G47910	pep chromosome:SolTub_3.0:3:57567441:57573375:1 gene:PGSC0003DMG400014168 transcript:PGSC0003DMT400036734 gene_biotype:protein_coding transcript_biotype:protein_coding description:Respiratory burst oxidase homolog protein C [Source:PGSC_GENE;Acc:PGSC0003DMG400014168]	10	5	938	0.822615	0.907502	0.382666	0.813818	0.502111	0.769373	0.5893	0.78148	0.140607	0.565506	0.087742	0.3527	2.23879e+06	1.07376e+06	1.84166e+06	917633	2.03171e+06	964894	2.58043e+06	1.08683e+06	987443	1.15562e+06	2.1e+06	995917	2.47021e+06	564808	1.24032e+06	595115	1.90051e+06	560685
PGSC0003DMT400040137	AT5G47890	pep chromosome:SolTub_3.0:11:45224809:45227778:1 gene:PGSC0003DMG400015529 transcript:PGSC0003DMT400040137 gene_biotype:protein_coding transcript_biotype:protein_coding description:NADH dehydrogenase [Source:PGSC_GENE;Acc:PGSC0003DMG400015529]	19	2	98	1.43328	3.25314	0.702176	1.11562	0.983121	1.28806	0.0868092	0.00353771	NA	0.821978	0.972138	0.589414	586238	135150	840241	83832.2	1.90712e+06	271802	483169	276683	339270	0	539032	82770.5	929771	728747	914077	400061	1.1976e+06	522587
PGSC0003DMT400078153	AT5G47890	pep chromosome:SolTub_3.0:6:56399429:56400977:-1 gene:PGSC0003DMG400030398 transcript:PGSC0003DMT400078153 gene_biotype:protein_coding transcript_biotype:protein_coding description:NADH dehydrogenase [Source:PGSC_GENE;Acc:PGSC0003DMG400030398]	36	4	98	1.85452	3.91753	1.92973	1.6113	0.656598	1.11981	0.298636	0.241911	0.165136	0.110987	0.385121	0.724046	987752	266331	1.83181e+06	1.49522e+06	3.86955e+06	4.55304e+06	1.27302e+06	299320	2.45659e+06	1.52041e+06	2.05123e+06	815584	1.12125e+06	564532	736210	523061	1.25558e+06	470059
PGSC0003DMT400071951	AT5G47870	pep chromosome:SolTub_3.0:11:18511246:18517341:-1 gene:PGSC0003DMG400027997 transcript:PGSC0003DMT400071951 gene_biotype:protein_coding transcript_biotype:protein_coding description:Conserved gene of unknown function [Source:PGSC_GENE;Acc:PGSC0003DMG400027997]	32	4	215	1.59271	1.69834	0.557179	0.893566	0.0469371	0.151287	0.0384419	0.152872	0.335609	0.803657	0.314691	0.180121	434702	107420	692353	159585	738273	353511	1.15525e+06	858074	643679	178499	1.03229e+06	423362	3.41518e+06	3.27179e+06	160299	21500.9	516673	501275
PGSC0003DMT400042261	AT5G47860	pep chromosome:SolTub_3.0:1:3724420:3731622:1 gene:PGSC0003DMG401016404 transcript:PGSC0003DMT400042261 gene_biotype:protein_coding transcript_biotype:protein_coding description:Conserved gene of unknown function [Source:PGSC_GENE;Acc:PGSC0003DMG401016404]	35	6	434	0.753721	0.726661	0.265003	0.728869	0.945665	0.90287	0.226787	0.252182	0.00160715	0.0825237	0.824615	0.705282	3.23846e+06	955375	2.44089e+06	756004	2.35326e+06	1.07013e+06	3.72215e+06	960672	986381	671671	2.71296e+06	334605	3.44237e+06	1.59432e+06	3.25533e+06	355800	3.10802e+06	606646
PGSC0003DMT400036200	AT5G47840	pep chromosome:SolTub_3.0:11:13265766:13270254:1 gene:PGSC0003DMG400013933 transcript:PGSC0003DMT400036200 gene_biotype:protein_coding transcript_biotype:protein_coding description:Adenylate kinase [Source:PGSC_GENE;Acc:PGSC0003DMG400013933]	6	1	297	0.529503	0.584619	NA	NA	NA	NA	0.474174	0.658672	NA	NA	NA	NA	655574	691902	347129	220235	383261	78440.2	248739	66385.6	NA	NA	NA	NA	NA	NA	NA	NA	453455	0
PGSC0003DMT400050843	AT5G47720	pep chromosome:SolTub_3.0:4:9260205:9265546:1 gene:PGSC0003DMG400019748 transcript:PGSC0003DMT400050843 gene_biotype:protein_coding transcript_biotype:protein_coding description:Peroxisomal acetoacetyl-coenzyme A thiolase [Source:PGSC_GENE;Acc:PGSC0003DMG400019748]	22	4	411	1.12759	1.24383	0.458474	0.598965	0.448615	0.407558	0.677056	0.475582	0.265215	0.322084	0.0690934	0.0604637	603582	313319	680594	169923	750751	237621	604893	394889	277328	81638.6	362310	81956.2	351595	131438	157731	46519.4	143296	54591.9
PGSC0003DMT400012232	AT5G47570	pep chromosome:SolTub_3.0:8:52495554:52500861:1 gene:PGSC0003DMG400004799 transcript:PGSC0003DMT400012232 gene_biotype:protein_coding transcript_biotype:protein_coding description:Conserved gene of unknown function [Source:PGSC_GENE;Acc:PGSC0003DMG400004799]	6	1	125	1.38234	1.15515	NA	0.770022	1.04417	0.849169	NA	0.34331	NA	NA	0.93866	0.5836	144690	17035.8	200012	0	167139	6487.55	264715	34556	NA	NA	203837	0	217605	52179.8	227216	118549	184784	40403.4
PGSC0003DMT400021799	AT5G47550	pep chromosome:SolTub_3.0:5:49774946:49775670:1 gene:PGSC0003DMG400008460 transcript:PGSC0003DMT400021799 gene_biotype:protein_coding transcript_biotype:protein_coding description:Cystatin [Source:PGSC_GENE;Acc:PGSC0003DMG400008460]	2	1	137	1.28587	1.26742	NA	NA	NA	NA	0.625999	0.0166784	NA	NA	NA	NA	120581	1377.4	155051	60426	152827	3986.08	NA	NA	321019	115499	NA	NA	NA	NA	NA	NA	NA	NA
PGSC0003DMT400032562	AT5G47490	pep chromosome:SolTub_3.0:8:543997:552907:1 gene:PGSC0003DMG400012505 transcript:PGSC0003DMT400032562 gene_biotype:protein_coding transcript_biotype:protein_coding description:Conserved gene of unknown function [Source:PGSC_GENE;Acc:PGSC0003DMG400012505]	1	1	1471	1.87837	1.90646	1.55366	0.639892	NA	NA	0.0238339	0.25372	NA	NA	NA	NA	94996.5	9430.51	178438	9117.95	181107	53484.4	153629	0	238688	0	98306.1	40583.7	NA	NA	NA	NA	NA	NA
PGSC0003DMT400067502	AT5G47110	pep chromosome:SolTub_3.0:8:51041512:51043497:-1 gene:PGSC0003DMG400026245 transcript:PGSC0003DMT400067502 gene_biotype:protein_coding transcript_biotype:protein_coding description:Transcription factor [Source:PGSC_GENE;Acc:PGSC0003DMG400026245]	12	2	266	0.447356	1.42161	0.917007	1.1909	NA	100	0.00561151	0.103466	0.643042	0.672598	NA	0.05	364217	72725.4	162935	59532.5	517776	150504	226224	54113.4	207449	39711.5	269411	105020	NA	NA	363486	270245	236463	121545
PGSC0003DMT400004645	AT5G47040	pep chromosome:SolTub_3.0:8:50307207:50318505:-1 gene:PGSC0003DMG400001842 transcript:PGSC0003DMT400004645 gene_biotype:protein_coding transcript_biotype:protein_coding description:Lon protease homolog [Source:PGSC_GENE;Acc:PGSC0003DMG400001842]	6	1	877	0.985718	0.838156	NA	NA	NA	NA	0.972736	0.669805	NA	NA	NA	NA	66892.1	25836.6	65936.8	22486.4	56066	12077.2	NA	NA	NA	NA	NA	NA	NA	NA	NA	NA	27765.7	9475.1
PGSC0003DMT400030417	AT5G47030	pep chromosome:SolTub_3.0:5:47386591:47395559:-1 gene:PGSC0003DMG401011647 transcript:PGSC0003DMT400030417 gene_biotype:protein_coding transcript_biotype:protein_coding description:ATP synthase subunit delta', mitochondrial [Source:PGSC_GENE;Acc:PGSC0003DMG401011647]	30	4	186	1.39476	1.49009	1.01955	4.53239	0.586718	0.678166	0.459612	0.0722937	0.96519	0.116162	0.362558	0.391047	2.00605e+06	443202	2.79795e+06	1.99007e+06	2.98919e+06	840467	589713	315064	601240	403591	2.67281e+06	2.34391e+06	2.01185e+06	1.3117e+06	1.18039e+06	645039	1.36437e+06	429392
PGSC0003DMT400070952	AT5G47030	pep chromosome:SolTub_3.0:6:35292141:35295412:1 gene:PGSC0003DMG400027590 transcript:PGSC0003DMT400070952 gene_biotype:protein_coding transcript_biotype:protein_coding description:ATP synthase subunit delta', mitochondrial [Source:PGSC_GENE;Acc:PGSC0003DMG400027590]	11	1	186	1.41934	6.5267	1.40791	1.41786	0.949504	1.1388	0.442802	0.187568	0.0407892	0.205473	0.533773	0.515131	107350	55127.7	152367	33182.6	700644	379502	362005	63831.8	509670	86977.7	513272	182439	1.32285e+06	146471	1.25606e+06	100884	1.50647e+06	381816
PGSC0003DMT400006155	AT5G46880	pep chromosome:SolTub_3.0:8:48957948:48963568:1 gene:PGSC0003DMG400002394 transcript:PGSC0003DMT400006155 gene_biotype:protein_coding transcript_biotype:protein_coding description:Homeobox protein [Source:PGSC_GENE;Acc:PGSC0003DMG400002394]	4	1	764	NA	NA	NA	NA	NA	100	NA	NA	NA	NA	NA	0.05	378042	0	NA	NA	NA	NA	630216	209749	NA	NA	NA	NA	NA	NA	640130	69318.2	520182	155626
PGSC0003DMT400021044	AT5G46800	pep chromosome:SolTub_3.0:10:58558126:58562154:1 gene:PGSC0003DMG400008144 transcript:PGSC0003DMT400021044 gene_biotype:protein_coding transcript_biotype:protein_coding description:Mitochondrial carrier protein [Source:PGSC_GENE;Acc:PGSC0003DMG400008144]	124	8	297	1.89324	2.69293	0.509993	1.07055	0.625686	1.04818	0.0308697	0.0444543	0.0472731	0.814757	0.14082	0.888759	1.14023e+06	474690	2.15873e+06	617466	3.07057e+06	1.55018e+06	3.55547e+06	1.36613e+06	1.81327e+06	589359	3.80632e+06	1.55762e+06	1.37004e+07	5.94913e+06	8.57218e+06	1.99741e+06	1.43605e+07	6.94202e+06
PGSC0003DMT400045128	AT5G46580	pep chromosome:SolTub_3.0:8:49877647:49880763:1 gene:PGSC0003DMG402017504 transcript:PGSC0003DMT400045128 gene_biotype:protein_coding transcript_biotype:protein_coding description:Pentatricopeptide repeat-containing protein [Source:PGSC_GENE;Acc:PGSC0003DMG402017504]	9	5	711	1.10671	NA	NA	NA	0.105614	0.10717	0.835024	NA	NA	NA	0.374475	NA	144934	54959.3	160400	61853.4	NA	NA	NA	NA	NA	NA	322629	0	922608	727630	97440.4	13989.9	98875.9	0
PGSC0003DMT400004190	AT5G46570	pep chromosome:SolTub_3.0:1:67962992:67970112:1 gene:PGSC0003DMG400001670 transcript:PGSC0003DMT400004190 gene_biotype:protein_coding transcript_biotype:protein_coding description:Receptor protein kinase [Source:PGSC_GENE;Acc:PGSC0003DMG400001670]	2	1	492	1.15223	1.37498	0.202184	0.494993	1.1489	1.15402	0.673703	0.363002	NA	NA	0.77609	0.746548	785456	181960	905029	275932	1.07998e+06	262341	3.43129e+06	0	693753	0	1.69847e+06	538060	956791	484473	1.09926e+06	451388	1.10415e+06	534498
PGSC0003DMT400021424	AT5G46290	pep chromosome:SolTub_3.0:2:29951178:29955600:-1 gene:PGSC0003DMG400008311 transcript:PGSC0003DMT400021424 gene_biotype:protein_coding transcript_biotype:protein_coding description:50 kDa ketoavyl-ACP synthase [Source:PGSC_GENE;Acc:PGSC0003DMG400008311]	62	5	469	0.891837	0.353254	2.12211	1.76328	1.31268	1.76149	0.717549	0.0195467	0.0563101	0.511864	0.612197	0.19145	704672	244447	628452	325063	248928	119219	258747	218135	549089	110505	456243	325566	580129	403548	761525	401761	1.02189e+06	247571
PGSC0003DMT400077561	AT5G46290	pep chromosome:SolTub_3.0:8:9550561:9559825:1 gene:PGSC0003DMG400030158 transcript:PGSC0003DMT400077561 gene_biotype:protein_coding transcript_biotype:protein_coding description:50 kDa ketoavyl-ACP synthase [Source:PGSC_GENE;Acc:PGSC0003DMG400030158]	143	8	468	0.918106	0.575194	0.50665	0.973475	1.60259	1.67884	0.65542	0.0145126	0.109801	0.946173	0.0431762	0.063702	4.94727e+06	1.21604e+06	4.54212e+06	1.25651e+06	2.84564e+06	592870	6.76779e+06	3.57082e+06	3.4289e+06	1.01739e+06	6.58827e+06	3.7165e+06	1.88759e+06	702278	3.02503e+06	636602	3.16896e+06	962620
PGSC0003DMT400058772	AT5G46110	pep chromosome:SolTub_3.0:10:4568970:4573530:1 gene:PGSC0003DMG400022832 transcript:PGSC0003DMT400058772 gene_biotype:protein_coding transcript_biotype:protein_coding description:Triose phosphate/phosphate translocator, chloroplastic [Source:PGSC_GENE;Acc:PGSC0003DMG400022832]	16	1	415	2.27095	3.65216	NA	NA	2.21658	3.08352	0.263866	0.0577748	NA	NA	NA	NA	882545	553404	2.00421e+06	1.71267e+06	3.2232e+06	1.94028e+06	423777	182800	NA	NA	NA	NA	451938	0	1.00176e+06	267581	1.39356e+06	544524
PGSC0003DMT400058773	AT5G46070	pep chromosome:SolTub_3.0:10:4543645:4550307:1 gene:PGSC0003DMG400022833 transcript:PGSC0003DMT400058773 gene_biotype:protein_coding transcript_biotype:protein_coding description:Interferon-induced guanylate-binding protein [Source:PGSC_GENE;Acc:PGSC0003DMG400022833]	36	5	781	1.15432	0.858222	1.11731	0.7601	0.502541	0.76423	0.532145	0.551846	0.699421	0.543181	0.045432	0.343302	583583	199612	673640	190429	500844	176494	616773	342543	689127	115549	468809	316024	869669	314202	437044	186705	664627	258904
PGSC0003DMT400027853	AT5G46020	pep chromosome:SolTub_3.0:2:32872878:32877510:-1 gene:PGSC0003DMG400010727 transcript:PGSC0003DMT400027853 gene_biotype:protein_coding transcript_biotype:protein_coding description:Heat-and acid-stable phosphoprotein [Source:PGSC_GENE;Acc:PGSC0003DMG400010727]	3	1	158	0.76997	0.649031	NA	NA	0.623223	0.806167	0.368346	NA	NA	NA	NA	0.246322	137588	15637.8	105939	35340.3	89298.9	0	NA	NA	123656	0	135815	0	228103	15690.8	142159	0	183889	31181
PGSC0003DMT400067873	AT5G45775	pep chromosome:SolTub_3.0:2:41462316:41465110:1 gene:PGSC0003DMG400026398 transcript:PGSC0003DMT400067873 gene_biotype:protein_coding transcript_biotype:protein_coding description:Ribosomal protein L11 [Source:PGSC_GENE;Acc:PGSC0003DMG400026398]	450	14	181	0.949597	1.10223	1.41934	1.29276	1.2825	1.80673	0.720452	0.262074	0.0553199	0.0536342	0.402945	0.107705	1.19101e+07	872504	1.13098e+07	3.11862e+06	1.31277e+07	1.81997e+06	9.30441e+06	1.99404e+06	1.32061e+07	2.85423e+06	1.20284e+07	1.35257e+06	1.24856e+07	2.25164e+06	1.60127e+07	7.66434e+06	2.2558e+07	1.08926e+07
PGSC0003DMT400067618	AT5G45680	pep chromosome:SolTub_3.0:8:2041255:2046831:1 gene:PGSC0003DMG400026290 transcript:PGSC0003DMT400067618 gene_biotype:protein_coding transcript_biotype:protein_coding description:FKBP-type peptidyl-prolyl cis-trans isomerase 3, chloroplastic [Source:PGSC_GENE;Acc:PGSC0003DMG400026290]	343	11	226	0.949158	0.885992	0.653655	0.869175	0.798466	0.899789	0.771853	0.539437	0.0482911	0.314697	0.300789	0.587899	1.37989e+07	3.47233e+06	1.30973e+07	3.13434e+06	1.22257e+07	3.46923e+06	1.50043e+07	1.90871e+06	9.80761e+06	4.03529e+06	1.30413e+07	3.12267e+06	1.71793e+07	5.52865e+06	1.37171e+07	2.93545e+06	1.54578e+07	2.57663e+06
PGSC0003DMT400034913	AT5G45670	pep chromosome:SolTub_3.0:3:857581:861178:1 gene:PGSC0003DMG401013422 transcript:PGSC0003DMT400034913 gene_biotype:protein_coding transcript_biotype:protein_coding description:GDSL-lipase protein [Source:PGSC_GENE;Acc:PGSC0003DMG401013422]	38	3	352	1.04289	1.03719	0.610141	1.08501	0.84647	1.16387	0.71872	0.856048	0.0959697	0.854647	0.65346	0.676217	216234	24650.9	225509	40231.1	224276	82232.2	456782	140411	278701	80644.1	495613	243548	331523	20526.5	280624	126867	385849	145969
PGSC0003DMT400018621	AT5G45650	pep chromosome:SolTub_3.0:2:30869721:30876734:-1 gene:PGSC0003DMG400007225 transcript:PGSC0003DMT400018621 gene_biotype:protein_coding transcript_biotype:protein_coding description:Xylem serine proteinase 1 [Source:PGSC_GENE;Acc:PGSC0003DMG400007225]	3	2	775	0.815878	1.20575	1.24531	1.20523	0.655872	0.627498	0.519395	0.792013	NA	0.765659	NA	NA	188259	16850.7	153596	67405	226993	179183	250578	157462	312047	0	302004	140343	426017	0	279413	0	267325	121824
PGSC0003DMT400079259	AT5G45390	pep chromosome:SolTub_3.0:8:48085138:48093979:1 gene:PGSC0003DMG400030851 transcript:PGSC0003DMT400079259 gene_biotype:protein_coding transcript_biotype:protein_coding description:ATP-dependent Clp protease proteolytic subunit [Source:PGSC_GENE;Acc:PGSC0003DMG400030851]	327	13	299	1.0072	0.849993	0.65657	1.2015	0.914816	1.03614	0.958025	0.341048	0.0134897	0.260206	0.529449	0.788246	1.10338e+07	2.47467e+06	1.11132e+07	1.56142e+06	9.37861e+06	2.1378e+06	9.87261e+06	1.98534e+06	6.48206e+06	822833	1.1862e+07	2.6155e+06	5.39828e+06	1.1362e+06	4.93844e+06	816638	5.5934e+06	826442
PGSC0003DMT400054483	AT5G45170	pep chromosome:SolTub_3.0:2:28558010:28566627:-1 gene:PGSC0003DMG400021145 transcript:PGSC0003DMT400054483 gene_biotype:protein_coding transcript_biotype:protein_coding description:CbbY protein [Source:PGSC_GENE;Acc:PGSC0003DMG400021145]	57	4	368	1.14182	0.824069	0.568031	0.816875	0.372245	0.815537	0.63146	0.497278	0.104673	0.500601	0.033517	0.60619	764461	316884	872878	237259	629968	206651	1.98937e+06	900858	1.13002e+06	265936	1.62507e+06	505401	1.13852e+06	526305	423807	184858	928503	579557
PGSC0003DMT400026828	AT5G45040	pep chromosome:SolTub_3.0:2:27907332:27912130:-1 gene:PGSC0003DMG400010353 transcript:PGSC0003DMT400026828 gene_biotype:protein_coding transcript_biotype:protein_coding description:Cytochrome c6, chloroplastic [Source:PGSC_GENE;Acc:PGSC0003DMG400010353]	10	1	181	1.06418	1.01679	NA	0.983684	NA	NA	0.839505	0.959005	NA	0.963892	NA	NA	202663	105719	215670	13096.7	206066	30367.4	172542	62408.2	NA	NA	169727	54197.2	NA	NA	NA	NA	425818	0
PGSC0003DMT400029309	AT5G44650	pep chromosome:SolTub_3.0:10:283409:288650:-1 gene:PGSC0003DMG402011260 transcript:PGSC0003DMT400029309 gene_biotype:protein_coding transcript_biotype:protein_coding description:Conserved gene of unknown function [Source:PGSC_GENE;Acc:PGSC0003DMG402011260]	111	5	270	0.602216	0.425581	0.39881	0.537026	2.1113	2.7381	0.207708	0.0661559	0.0277742	0.0947672	0.193254	0.111955	1.92486e+06	1.02635e+06	1.15918e+06	441440	819183	167430	4.34003e+06	1.64191e+06	1.73085e+06	1.04192e+06	2.33071e+06	1.34301e+06	1.78932e+06	654622	3.77781e+06	2.72218e+06	4.89936e+06	3.421e+06
PGSC0003DMT400055745	AT5G44500	pep chromosome:SolTub_3.0:5:43963759:43966496:1 gene:PGSC0003DMG400021647 transcript:PGSC0003DMT400055745 gene_biotype:protein_coding transcript_biotype:protein_coding description:Small nuclear ribonucleoprotein-associated protein [Source:PGSC_GENE;Acc:PGSC0003DMG400021647]	29	2	273	1.42758	1.57219	0.663005	0.92872	0.37609	0.359129	0.319413	0.0359598	0.0557201	0.789294	0.0203684	0.00479737	339816	119573	485114	246239	534254	97809.9	727406	54753.9	482274	212252	675557	371245	637769	130308	239859	132399	229041	98143.5
PGSC0003DMT400054385	AT5G44440	pep chromosome:SolTub_3.0:2:29349637:29351187:-1 gene:PGSC0003DMG400021107 transcript:PGSC0003DMT400054385 gene_biotype:protein_coding transcript_biotype:protein_coding description:Conserved gene of unknown function [Source:PGSC_GENE;Acc:PGSC0003DMG400021107]	42	2	495	1.01207	5.16472	0.609977	0.315023	1.67426	6.17864	0.965495	0.07174	0.115982	0.0412395	0.618932	0.317804	373487	190196	377997	68270.8	1.92896e+06	1.43131e+06	648619	239579	395643	90922.4	204330	116924	268174	135463	448993	398839	1.65695e+06	1.04376e+06
PGSC0003DMT400054387	AT5G44440	pep chromosome:SolTub_3.0:2:29317496:29319262:-1 gene:PGSC0003DMG400021109 transcript:PGSC0003DMT400054387 gene_biotype:protein_coding transcript_biotype:protein_coding description:Conserved gene of unknown function [Source:PGSC_GENE;Acc:PGSC0003DMG400021109]	73	7	530	0.690923	1.30444	0.285399	1.03347	1.98365	2.85733	0.325283	0.481985	0.00744344	0.907945	0.122979	0.0387923	1.57796e+07	8.31111e+06	1.09025e+07	4.19068e+06	2.05836e+07	1.0036e+07	2.27014e+07	1.70462e+06	6.47894e+06	8.96318e+06	2.34612e+07	1.26196e+07	6.05732e+06	6.16826e+06	1.20156e+07	3.11855e+06	1.73078e+07	6.71043e+06
PGSC0003DMT400054574	AT5G44440	pep chromosome:SolTub_3.0:2:29260882:29265157:1 gene:PGSC0003DMG400021179 transcript:PGSC0003DMT400054574 gene_biotype:protein_coding transcript_biotype:protein_coding description:Conserved gene of unknown function [Source:PGSC_GENE;Acc:PGSC0003DMG400021179]	90	5	513	2.86785	11.8803	0.922566	1.21699	1.3753	2.19427	0.0405103	0.133206	0.818398	0.602449	0.653719	0.384444	571582	402583	1.63921e+06	776660	6.79057e+06	7.4312e+06	990587	508850	913882	398820	1.20554e+06	608039	898975	647682	1.23636e+06	1.2219e+06	1.9726e+06	2.24213e+06
PGSC0003DMT400080468	AT5G44400	pep chromosome:SolTub_3.0:6:46973001:46974642:1 gene:PGSC0003DMG400031327 transcript:PGSC0003DMT400080468 gene_biotype:protein_coding transcript_biotype:protein_coding description:Conserved gene of unknown function [Source:PGSC_GENE;Acc:PGSC0003DMG400031327]	16	1	528	NA	NA	0.541432	1.3752	1.13401	0.884957	NA	NA	NA	0.42289	NA	NA	NA	NA	NA	NA	168894	79444.4	307628	102058	166560	0	423051	172327	342087	0	387928	0	302732	278671
PGSC0003DMT400003781	AT5G43960	pep chromosome:SolTub_3.0:9:57346170:57352835:-1 gene:PGSC0003DMG400001496 transcript:PGSC0003DMT400003781 gene_biotype:protein_coding transcript_biotype:protein_coding description:Ras-GTPase-activating protein-binding protein [Source:PGSC_GENE;Acc:PGSC0003DMG400001496]	4	1	469	0.861819	0.65655	1.39817	1.02601	0.554598	0.684693	0.752565	0.278597	0.297166	0.962024	0.236452	0.368311	462576	216664	398657	326408	303705	166689	403318	250214	563908	114728	413809	300895	996488	473710	552650	255136	682289	316497
PGSC0003DMT400051923	AT5G43960	pep chromosome:SolTub_3.0:6:58630179:58638893:1 gene:PGSC0003DMG400020152 transcript:PGSC0003DMT400051923 gene_biotype:protein_coding transcript_biotype:protein_coding description:Ras-GTPase-activating protein-binding protein [Source:PGSC_GENE;Acc:PGSC0003DMG400020152]	22	3	463	2.54542	0.914242	0.371476	0.394282	0.37734	0.275187	0.244672	0.85821	0.257738	0.215396	0.0319571	0.018745	861742	477442	2.19349e+06	2.06677e+06	787841	577294	976229	859276	362645	204280	384909	185410	1.27862e+06	544288	482475	198558	351859	226729
PGSC0003DMT400019942	AT5G43940	pep chromosome:SolTub_3.0:9:45949831:45954418:1 gene:PGSC0003DMG400007717 transcript:PGSC0003DMT400019942 gene_biotype:protein_coding transcript_biotype:protein_coding description:Alcohol dehydrogenase class III [Source:PGSC_GENE;Acc:PGSC0003DMG400007717]	343	19	379	0.923643	1.05964	1.36621	1.64561	0.958795	1.07747	0.583159	0.661329	0.0274119	0.124683	0.785747	0.583194	1.25984e+07	2.88899e+06	1.16364e+07	1.72486e+06	1.33498e+07	1.60354e+06	1.34808e+07	1.56671e+06	1.84176e+07	3.31633e+06	2.21841e+07	1.00278e+07	1.29972e+07	3.14964e+06	1.24617e+07	2.14391e+06	1.40042e+07	1.5768e+06
PGSC0003DMT400016515	AT5G43850	pep chromosome:SolTub_3.0:9:54394405:54397588:1 gene:PGSC0003DMG400006450 transcript:PGSC0003DMT400016515 gene_biotype:protein_coding transcript_biotype:protein_coding description:Acireductone dioxygenase [Source:PGSC_GENE;Acc:PGSC0003DMG400006450]	8	2	187	1.41	1.33596	1.13754	6.73705	0.341456	0.584541	0.249796	0.213156	0.602844	0.0365841	0.484076	0.658227	565332	147035	797117	343422	755259	239254	139677	24632.8	158889	55383.9	941010	517496	1.29207e+06	1.6465e+06	441185	104418	755269	338394
PGSC0003DMT400077577	AT5G43830	pep chromosome:SolTub_3.0:9:54527563:54530999:1 gene:PGSC0003DMG400030170 transcript:PGSC0003DMT400077577 gene_biotype:protein_coding transcript_biotype:protein_coding description:Stem-specific protein TSJT1 [Source:PGSC_GENE;Acc:PGSC0003DMG400030170]	104	11	251	1.46257	1.70197	0.981822	1.0752	0.837848	1.93788	0.0609648	0.0111126	0.881461	0.641495	0.534365	0.01236	5.62854e+06	1.81762e+06	8.23212e+06	1.55155e+06	9.57963e+06	1.57624e+06	6.32557e+06	1.17e+06	6.21058e+06	928698	6.80127e+06	1.58063e+06	4.20254e+06	1.11902e+06	3.52109e+06	1.77604e+06	8.14401e+06	2.183e+06
PGSC0003DMT400015589	AT5G43750	pep chromosome:SolTub_3.0:9:55216762:55219190:1 gene:PGSC0003DMG400006085 transcript:PGSC0003DMT400015589 gene_biotype:protein_coding transcript_biotype:protein_coding description:Conserved gene of unknown function [Source:PGSC_GENE;Acc:PGSC0003DMG400006085]	6	3	213	2.94935	3.27082	NA	NA	NA	NA	0.183416	0.00220156	NA	NA	NA	NA	67371.6	10947.9	198702	101397	220361	28942.5	109336	0	NA	NA	NA	NA	1.45024e+06	0	NA	NA	NA	NA
PGSC0003DMT400039091	AT5G43600	pep chromosome:SolTub_3.0:9:55558132:55564649:-1 gene:PGSC0003DMG400015115 transcript:PGSC0003DMT400039091 gene_biotype:protein_coding transcript_biotype:protein_coding description:N-carbamyl-L-amino acid amidohydrolase [Source:PGSC_GENE;Acc:PGSC0003DMG400015115]	6	3	470	0.680309	2.5538	0.960942	1.10762	0.250963	0.250903	0.444779	0.0599358	NA	0.711558	NA	NA	138179	55038	94004.6	4137.11	352882	70561.5	166163	48086.3	159673	0	184045	3588.3	434931	0	109151	0	109125	0
PGSC0003DMT400044233	AT5G43430	pep chromosome:SolTub_3.0:9:56181095:56185369:-1 gene:PGSC0003DMG400017180 transcript:PGSC0003DMT400044233 gene_biotype:protein_coding transcript_biotype:protein_coding description:Electron transfer flavoprotein beta-subunit [Source:PGSC_GENE;Acc:PGSC0003DMG400017180]	66	5	251	1.14308	2.5733	12.6861	6.32836	0.0665569	0.0603594	0.334813	0.380706	0.00473578	0.324004	0.311514	0.308496	2.13251e+06	437883	2.43762e+06	402297	5.48759e+06	7.21993e+06	2.48895e+06	655347	3.1575e+07	1.5014e+07	1.5751e+07	2.52305e+07	1.84663e+07	3.191e+07	1.22906e+06	449287	1.11462e+06	314277
PGSC0003DMT400066960	AT5G43330	pep chromosome:SolTub_3.0:1:69916466:69919053:1 gene:PGSC0003DMG400026029 transcript:PGSC0003DMT400066960 gene_biotype:protein_coding transcript_biotype:protein_coding description:Malate dehydrogenase [Source:PGSC_GENE;Acc:PGSC0003DMG400026029]	40	2	338	1.10922	1.50769	NA	NA	NA	NA	NA	NA	NA	NA	NA	NA	104243	0	115629	0	157166	12302.3	NA	NA	NA	NA	275180	40566.6	NA	NA	NA	NA	80877.5	0
PGSC0003DMT400020654	AT5G43060	pep chromosome:SolTub_3.0:4:67802477:67807222:-1 gene:PGSC0003DMG400008004 transcript:PGSC0003DMT400020654 gene_biotype:protein_coding transcript_biotype:protein_coding description:Cysteine protease [Source:PGSC_GENE;Acc:PGSC0003DMG400008004]	67	4	443	2.3114	3.25295	1.19102	1.01006	1.76137	2.79547	0.161644	0.00454644	0.712656	0.981904	0.0832899	0.0947791	3.36136e+06	1.66068e+06	7.76946e+06	5.47086e+06	1.09344e+07	3.51091e+06	2.33423e+06	1.93424e+06	2.78011e+06	1.31079e+06	2.35772e+06	538362	2.44935e+06	1.06452e+06	4.31423e+06	1.06638e+06	6.8471e+06	3.22474e+06
PGSC0003DMT400013225	AT5G42970	pep chromosome:SolTub_3.0:4:69560180:69568828:1 gene:PGSC0003DMG400005163 transcript:PGSC0003DMT400013225 gene_biotype:protein_coding transcript_biotype:protein_coding description:Cop9 complex subunit [Source:PGSC_GENE;Acc:PGSC0003DMG400005163]	2	2	397	0.867425	3.80828	NA	4.09139	NA	NA	0.705094	NA	NA	NA	NA	NA	166857	10222.1	144736	57589.1	635437	0	171691	0	NA	NA	702454	526521	NA	NA	132782	51277	196289	3562.15
PGSC0003DMT400013161	AT5G42950	pep chromosome:SolTub_3.0:4:69623177:69633121:-1 gene:PGSC0003DMG400005140 transcript:PGSC0003DMT400013161 gene_biotype:protein_coding transcript_biotype:protein_coding description:GYF domain-containing protein [Source:PGSC_GENE;Acc:PGSC0003DMG400005140]	1	1	1715	NA	NA	NA	NA	NA	0.432648	NA	NA	NA	NA	NA	NA	NA	NA	30417.3	0	NA	NA	NA	NA	74774.7	0	NA	NA	446810	1260.61	NA	NA	193311	0
PGSC0003DMT400020590	AT5G42890	pep chromosome:SolTub_3.0:4:68254915:68256849:1 gene:PGSC0003DMG400007973 transcript:PGSC0003DMT400020590 gene_biotype:protein_coding transcript_biotype:protein_coding description:Sterol carrier protein 2 (SCP-2) family protein [Source:PGSC_GENE;Acc:PGSC0003DMG400007973]	11	3	125	0.760273	1.21768	3.3079	4.02367	0.34559	0.362269	0.570166	0.808936	0.15203	NA	0.111204	0.302273	702416	442373	534028	243978	855318	840446	324248	154311	1.07258e+06	578824	1.30467e+06	0	2.08241e+06	1.16298e+06	719659	227418	754392	164231
PGSC0003DMT400067811	AT5G42850	pep chromosome:SolTub_3.0:10:24275922:24281820:1 gene:PGSC0003DMG400026375 transcript:PGSC0003DMT400067811 gene_biotype:protein_coding transcript_biotype:protein_coding description:Electron transporter [Source:PGSC_GENE;Acc:PGSC0003DMG400026375]	22	4	132	1.25199	0.967282	1.22555	1.02184	0.383184	0.568557	0.464959	0.88756	0.536673	0.949544	0.0317329	0.108455	242114	96101.6	303125	126712	234193	50450.8	241518	97932.8	295992	99001	246794	92907.1	935220	401689	358362	189482	531726	195396
PGSC0003DMT400009287	AT5G42800	pep chromosome:SolTub_3.0:2:40293862:40297510:1 gene:PGSC0003DMG400003605 transcript:PGSC0003DMT400009287 gene_biotype:protein_coding transcript_biotype:protein_coding description:Dihydroflavonol 4-reductase [Source:PGSC_GENE;Acc:PGSC0003DMG400003605]	1	1	382	4.1009	NA	0.862566	NA	0.496279	NA	0.254617	NA	NA	NA	NA	NA	50214.2	15705.4	205923	147418	NA	NA	105402	0	90916.4	0	NA	NA	121499	0	60297.4	0	NA	NA
PGSC0003DMT400009567	AT5G42765	pep chromosome:SolTub_3.0:4:69782788:69785326:-1 gene:PGSC0003DMG400003731 transcript:PGSC0003DMT400009567 gene_biotype:protein_coding transcript_biotype:protein_coding description:Conserved gene of unknown function [Source:PGSC_GENE;Acc:PGSC0003DMG400003731]	35	2	227	0.60664	0.582844	0.617949	0.630068	0.908343	0.874428	0.150994	0.110924	0.258269	0.275172	0.845321	0.840175	633273	253979	384169	184249	369099	149791	572986	353157	354077	68505.1	361021	79184.4	292639	159224	265816	154273	255891	181637
PGSC0003DMT400002934	AT5G42650	pep chromosome:SolTub_3.0:11:41831952:41833781:1 gene:PGSC0003DMG400001149 transcript:PGSC0003DMT400002934 gene_biotype:protein_coding transcript_biotype:protein_coding description:Allene oxide synthase 2 [Source:PGSC_GENE;Acc:PGSC0003DMG400001149]	64	11	510	0.945932	1.14915	0.409612	0.470708	3.01589	2.41727	0.872749	0.677295	0.073232	0.0522101	0.00467879	0.0233515	8.14424e+06	3.16515e+06	7.70389e+06	4.28258e+06	9.35897e+06	4.6518e+06	5.88814e+06	2.46014e+06	2.41185e+06	2.30784e+06	2.7716e+06	1.19691e+06	4.02175e+06	2.09084e+06	1.21292e+07	3.61919e+06	9.72165e+06	3.50074e+06
PGSC0003DMT400036103	AT5G42570	pep chromosome:SolTub_3.0:12:6479786:6485363:-1 gene:PGSC0003DMG400013903 transcript:PGSC0003DMT400036103 gene_biotype:protein_coding transcript_biotype:protein_coding description:Bcr-associated protein, bap [Source:PGSC_GENE;Acc:PGSC0003DMG400013903]	3	1	219	NA	NA	NA	NA	NA	NA	NA	NA	NA	NA	NA	NA	NA	NA	NA	NA	NA	NA	NA	NA	NA	NA	NA	NA	NA	NA	NA	NA	NA	NA
PGSC0003DMT400036982	AT5G42390	pep chromosome:SolTub_3.0:3:57961401:57974337:-1 gene:PGSC0003DMG400014254 transcript:PGSC0003DMT400036982 gene_biotype:protein_coding transcript_biotype:protein_coding description:Pitrilysin [Source:PGSC_GENE;Acc:PGSC0003DMG400014254]	30	6	988	0.867079	0.651469	0.316616	1.10958	1.18354	1.38281	0.216788	0.0896118	0.041266	0.413785	0.546992	0.226213	1.1994e+07	1.77701e+06	1.03998e+07	1.58014e+06	7.81374e+06	3.94871e+06	6.57489e+06	1.06381e+06	2.08171e+06	3.54335e+06	7.29536e+06	1.12258e+06	8.90116e+06	4.74593e+06	1.05348e+07	1.64883e+06	1.23086e+07	1.5809e+06
PGSC0003DMT400025632	AT5G42270	pep chromosome:SolTub_3.0:4:71486142:71490067:1 gene:PGSC0003DMG400009900 transcript:PGSC0003DMT400025632 gene_biotype:protein_coding transcript_biotype:protein_coding description:FtsH [Source:PGSC_GENE;Acc:PGSC0003DMG400009900]	1367	44	708	1.01537	0.884557	0.772194	0.908775	1.21807	1.08861	0.897234	0.329512	0.00327907	0.265258	0.0491526	0.410809	3.94463e+07	6.15022e+06	4.00527e+07	6.70203e+06	3.48925e+07	6.25493e+06	5.47712e+07	3.71478e+06	4.2294e+07	4.75745e+06	4.97747e+07	7.46979e+06	3.91688e+07	6.22858e+06	4.77101e+07	3.94519e+06	4.26395e+07	5.01951e+06
PGSC0003DMT400063802	AT5G42240	pep chromosome:SolTub_3.0:4:58430789:58434286:-1 gene:PGSC0003DMG400024802 transcript:PGSC0003DMT400063802 gene_biotype:protein_coding transcript_biotype:protein_coding description:Serine carboxypeptidase [Source:PGSC_GENE;Acc:PGSC0003DMG400024802]	77	8	481	1.21563	1.63475	2.02777	1.77717	0.314012	0.70452	0.569476	0.0385324	0.0497789	0.165621	0.138911	0.509448	1.6371e+06	231455	1.99012e+06	1.16762e+06	2.67625e+06	807908	429667	310894	871268	222878	763589	308185	1.64328e+06	1.35724e+06	516009	199493	1.15772e+06	368995
PGSC0003DMT400068726	AT5G42190	pep chromosome:SolTub_3.0:10:47297946:47300998:1 gene:PGSC0003DMG400026722 transcript:PGSC0003DMT400068726 gene_biotype:protein_coding transcript_biotype:protein_coding description:SKP1 3 [Source:PGSC_GENE;Acc:PGSC0003DMG400026722]	63	1	150	NA	NA	NA	NA	NA	NA	NA	NA	NA	NA	NA	NA	NA	NA	NA	NA	NA	NA	NA	NA	NA	NA	NA	NA	NA	NA	NA	NA	NA	NA
PGSC0003DMT400025560	AT5G42150	pep chromosome:SolTub_3.0:4:71080380:71084182:1 gene:PGSC0003DMG400009877 transcript:PGSC0003DMT400025560 gene_biotype:protein_coding transcript_biotype:protein_coding description:Electron carrier/ protein disulfide oxidoreductase [Source:PGSC_GENE;Acc:PGSC0003DMG400009877]	3	2	381	NA	NA	NA	NA	0.813743	0.247669	NA	NA	NA	NA	NA	NA	NA	NA	NA	NA	70103.9	12340.8	NA	NA	122921	20961.3	108887	0	441174	0	359002	314745	109265	15530.6
PGSC0003DMT400000646	AT5G42080	pep chromosome:SolTub_3.0:1:73498389:73507942:-1 gene:PGSC0003DMG400000227 transcript:PGSC0003DMT400000646 gene_biotype:protein_coding transcript_biotype:protein_coding description:Phragmoplastin [Source:PGSC_GENE;Acc:PGSC0003DMG400000227]	32	5	610	1.11383	1.62509	2.12536	1.53911	0.764007	0.997994	0.768515	0.139046	0.00280524	0.0691306	0.127839	0.993034	434344	276654	483785	170045	705846	180872	323290	105860	687107	134640	497577	128035	412112	77918.6	314856	56404.7	411285	122194
PGSC0003DMT400031974	AT5G42070	pep chromosome:SolTub_3.0:8:56181678:56184153:1 gene:PGSC0003DMG400012265 transcript:PGSC0003DMT400031974 gene_biotype:protein_coding transcript_biotype:protein_coding description:Conserved gene of unknown function [Source:PGSC_GENE;Acc:PGSC0003DMG400012265]	20	4	174	0.360354	0.818979	0.907528	0.894588	0.709939	0.849701	0.387818	0.860989	0.814428	0.757209	0.514545	0.742201	2.36807e+06	3.22758e+06	853344	766397	1.9394e+06	2.93778e+06	819250	290846	743492	519590	732891	418127	1.74885e+06	1.20305e+06	1.24158e+06	735754	1.486e+06	822850
PGSC0003DMT400031937	AT5G42020	pep chromosome:SolTub_3.0:8:56395384:56399788:1 gene:PGSC0003DMG400012254 transcript:PGSC0003DMT400031937 gene_biotype:protein_coding transcript_biotype:protein_coding description:Luminal-binding protein [Source:PGSC_GENE;Acc:PGSC0003DMG400012254]	1471	14	667	1.79366	1.83777	0.872175	0.689925	1.01934	1.05054	0.000570475	0.0242578	0.786566	0.484508	0.917484	0.755245	6.02352e+06	1.28696e+06	1.08042e+07	1.16641e+06	1.10699e+07	3.40726e+06	1.21968e+07	1.00944e+07	1.06377e+07	4.70084e+06	8.41487e+06	2.14464e+06	7.78792e+06	1.59965e+06	7.93854e+06	2.31927e+06	8.18149e+06	1.84218e+06
PGSC0003DMT400047710	AT5G42020	pep chromosome:SolTub_3.0:3:48111896:48115980:-1 gene:PGSC0003DMG400018544 transcript:PGSC0003DMT400047710 gene_biotype:protein_coding transcript_biotype:protein_coding description:Luminal-binding protein 5 [Source:PGSC_GENE;Acc:PGSC0003DMG400018544]	1589	20	668	1.52774	1.55247	0.990283	1.17446	0.855981	1.03253	0.0421311	0.0915125	0.959261	0.276362	0.372835	0.857771	3.03616e+07	6.10488e+06	4.63847e+07	1.17775e+07	4.71355e+07	1.6399e+07	3.47556e+07	9.22731e+06	3.44179e+07	8.89445e+06	4.08191e+07	4.7562e+06	5.60096e+07	1.56267e+07	4.79432e+07	6.92207e+06	5.78317e+07	1.19781e+07
PGSC0003DMT400024002	AT5G41970	pep chromosome:SolTub_3.0:11:14219233:14227465:-1 gene:PGSC0003DMG400009282 transcript:PGSC0003DMT400024002 gene_biotype:protein_coding transcript_biotype:protein_coding description:Protein MYG1 [Source:PGSC_GENE;Acc:PGSC0003DMG400009282]	40	5	344	1.28561	1.23823	1.70856	1.51481	0.186879	0.380032	0.632974	0.735452	0.207279	0.158501	0.0995021	0.0896846	583220	562866	749796	365562	722158	560267	477359	227198	815597	437563	723108	219673	861231	507219	160946	26613.1	327295	151864
PGSC0003DMT400032056	AT5G41790	pep chromosome:SolTub_3.0:8:55665364:55673040:1 gene:PGSC0003DMG400012303 transcript:PGSC0003DMT400032056 gene_biotype:protein_coding transcript_biotype:protein_coding description:Centromeric protein E [Source:PGSC_GENE;Acc:PGSC0003DMG400012303]	6	4	1338	1.23505	1.10829	0.469493	1.59185	1.383	1.16107	0.618814	0.793398	0.173082	0.0898815	NA	NA	471555	263471	582394	337765	522618	269823	324531	104082	152365	138298	516603	127619	262678	0	363284	84912.7	304986	91991
PGSC0003DMT400093802	AT5G41670	pep chromosome:SolTub_3.0:12:53792390:53793877:1 gene:PGSC0003DMG400043373 transcript:PGSC0003DMT400093802 gene_biotype:protein_coding transcript_biotype:protein_coding description:6-phosphogluconate dehydrogenase, decarboxylating [Source:PGSC_GENE;Acc:PGSC0003DMG400043373]	203	11	495	1.29219	1.03213	1.04272	1.19903	0.951684	0.713794	0.0307352	0.73269	0.868694	0.25324	0.75772	0.130056	3.75537e+06	279045	4.85266e+06	790386	3.87603e+06	622573	3.2559e+06	629005	3.39499e+06	1.50326e+06	3.90393e+06	844173	3.12947e+06	849474	2.97826e+06	337373	2.23379e+06	520823
PGSC0003DMT400012771	AT5G41210	pep chromosome:SolTub_3.0:12:54001797:54004518:-1 gene:PGSC0003DMG400004977 transcript:PGSC0003DMT400012771 gene_biotype:protein_coding transcript_biotype:protein_coding description:Glutathione-s-transferase theta, gst [Source:PGSC_GENE;Acc:PGSC0003DMG400004977]	197	11	236	1.01313	1.32679	0.946762	1.3464	1.31701	1.31875	0.96735	0.39717	0.817062	0.260851	0.216138	0.242168	4.78602e+06	1.93907e+06	4.84888e+06	2.25904e+06	6.35004e+06	2.91015e+06	6.3214e+06	2.7407e+06	5.98486e+06	644240	8.51114e+06	2.36447e+06	6.17719e+06	2.88843e+06	8.1354e+06	401930	8.14614e+06	1.17425e+06
PGSC0003DMT400052053	AT5G41050	pep chromosome:SolTub_3.0:2:48113922:48116176:-1 gene:PGSC0003DMG400020204 transcript:PGSC0003DMT400052053 gene_biotype:protein_coding transcript_biotype:protein_coding description:Hydrolase, acting on ester bonds [Source:PGSC_GENE;Acc:PGSC0003DMG400020204]	61	5	168	0.726014	0.433185	0.358564	0.874765	2.02762	1.10038	0.0648424	3.80333e-05	0.0782683	0.584268	0.0932007	0.820083	4.1879e+06	477038	3.04047e+06	960781	1.81414e+06	333720	3.32606e+06	1.23487e+06	1.19261e+06	1.71601e+06	2.90952e+06	781384	1.25164e+06	832727	2.53785e+06	1.06273e+06	1.37728e+06	670500
PGSC0003DMT400013272	AT5G40990	pep chromosome:SolTub_3.0:6:47120766:47128341:-1 gene:PGSC0003DMG400005182 transcript:PGSC0003DMT400013272 gene_biotype:protein_coding transcript_biotype:protein_coding description:Zinc finger protein [Source:PGSC_GENE;Acc:PGSC0003DMG400005182]	1	1	367	NA	NA	NA	NA	NA	NA	NA	NA	NA	NA	NA	NA	NA	NA	NA	NA	NA	NA	NA	NA	NA	NA	NA	NA	NA	NA	NA	NA	NA	NA
PGSC0003DMT400080416	AT5G40990	pep chromosome:SolTub_3.0:6:47054937:47057941:-1 gene:PGSC0003DMG400031313 transcript:PGSC0003DMT400080416 gene_biotype:protein_coding transcript_biotype:protein_coding description:Zinc finger protein [Source:PGSC_GENE;Acc:PGSC0003DMG400031313]	19	2	362	1.60497	1.80276	NA	NA	NA	NA	0.179066	0.045226	NA	NA	NA	NA	322156	151296	517049	217181	580770	157247	NA	NA	58594.5	0	NA	NA	NA	NA	134928	4782.27	203573	45108.2
PGSC0003DMT400050518	AT5G40950	pep chromosome:SolTub_3.0:11:40700415:40703335:-1 gene:PGSC0003DMG400019631 transcript:PGSC0003DMT400050518 gene_biotype:protein_coding transcript_biotype:protein_coding description:50S ribosomal protein L27, chloroplastic [Source:PGSC_GENE;Acc:PGSC0003DMG400019631]	74	7	184	0.885023	0.466649	1.31296	1.31417	0.43535	0.421529	0.646064	0.00127097	0.217444	0.257909	0.0559637	0.0465444	3.01919e+06	469368	2.67206e+06	1.37747e+06	1.4089e+06	469617	2.22725e+06	907311	2.92429e+06	511027	2.92697e+06	704862	3.76382e+06	1.8375e+06	1.63858e+06	494201	1.58656e+06	227309
PGSC0003DMT400067208	AT5G40870	pep chromosome:SolTub_3.0:6:46258410:46267762:1 gene:PGSC0003DMG400026129 transcript:PGSC0003DMT400067208 gene_biotype:protein_coding transcript_biotype:protein_coding description:Uracil phosphoribosyltransferase [Source:PGSC_GENE;Acc:PGSC0003DMG400026129]	13	3	485	1.63352	1.5915	0.198424	0.471129	0.89612	1.08125	0.286796	0.100298	NA	NA	0.867934	0.827536	414968	66737.2	677859	397744	660422	208612	212337	17657	42132.7	0	100038	0	468184	83319.9	419549	311328	506226	179482
PGSC0003DMT400052104	AT5G40810	pep chromosome:SolTub_3.0:2:47804543:47810113:-1 gene:PGSC0003DMG400020224 transcript:PGSC0003DMT400052104 gene_biotype:protein_coding transcript_biotype:protein_coding description:Cytochrome C1 [Source:PGSC_GENE;Acc:PGSC0003DMG400020224]	134	5	310	1.13	1.62985	0.601481	0.88051	1.38197	1.8002	0.564116	0.152733	0.128934	0.64449	0.404383	0.050178	4.32409e+06	1.59471e+06	4.88623e+06	974535	7.04761e+06	3.05617e+06	3.51261e+06	1.55979e+06	2.11277e+06	549626	3.09289e+06	795749	3.89962e+06	1.90796e+06	5.38914e+06	2.79515e+06	7.02011e+06	1.92323e+06
PGSC0003DMT400073726	AT5G40810	pep chromosome:SolTub_3.0:12:49898299:49905147:1 gene:PGSC0003DMG400028642 transcript:PGSC0003DMT400073726 gene_biotype:protein_coding transcript_biotype:protein_coding description:Cytochrome c1-1, heme protein, mitochondrial [Source:PGSC_GENE;Acc:PGSC0003DMG400028642]	141	3	324	1.41951	1.84051	3.46249	2.48622	0.873912	1.1609	0.1614	0.0971227	0.000850988	0.188587	0.89513	0.843026	3.04029e+06	576105	4.31571e+06	1.34124e+06	5.5957e+06	2.29731e+06	2.34962e+06	517250	8.13554e+06	2.17676e+06	5.84168e+06	4.83179e+06	966238	902425	844408	281639	1.12171e+06	761586
PGSC0003DMT400052242	AT5G40780	pep chromosome:SolTub_3.0:2:47763577:47766815:1 gene:PGSC0003DMG400020266 transcript:PGSC0003DMT400052242 gene_biotype:protein_coding transcript_biotype:protein_coding description:Amino acid transporter [Source:PGSC_GENE;Acc:PGSC0003DMG400020266]	1	1	449	NA	NA	NA	NA	NA	NA	NA	NA	NA	NA	NA	NA	NA	NA	NA	NA	639220	0	NA	NA	NA	NA	NA	NA	NA	NA	NA	NA	NA	NA
PGSC0003DMT400041811	AT5G40770	pep chromosome:SolTub_3.0:11:2694633:2696008:-1 gene:PGSC0003DMG400016222 transcript:PGSC0003DMT400041811 gene_biotype:protein_coding transcript_biotype:protein_coding description:PHB1 [Source:PGSC_GENE;Acc:PGSC0003DMG400016222]	177	7	279	1.1943	1.23243	0.271098	0.827298	1.06719	1.04456	0.525875	0.539316	0.069853	0.674075	0.788058	0.868365	4.23089e+06	1.35961e+06	5.05294e+06	2.07314e+06	5.21429e+06	2.74952e+06	4.72723e+06	3.23515e+06	1.28154e+06	624760	3.91083e+06	1.87939e+06	6.25935e+06	2.55325e+06	6.67993e+06	1.62343e+06	6.53828e+06	2.02637e+06
PGSC0003DMT400043286	AT5G40770	pep chromosome:SolTub_3.0:5:46362664:46364311:-1 gene:PGSC0003DMG400016803 transcript:PGSC0003DMT400043286 gene_biotype:protein_coding transcript_biotype:protein_coding description:PHB1 [Source:PGSC_GENE;Acc:PGSC0003DMG400016803]	95	1	278	NA	NA	NA	NA	NA	NA	NA	NA	NA	NA	NA	NA	NA	NA	NA	NA	NA	NA	NA	NA	NA	NA	NA	NA	NA	NA	NA	NA	NA	NA
PGSC0003DMT400074656	AT5G40770	pep chromosome:SolTub_3.0:11:10208663:10212363:-1 gene:PGSC0003DMG400029027 transcript:PGSC0003DMT400074656 gene_biotype:protein_coding transcript_biotype:protein_coding description:Mitochondrial prohibitin 1 [Source:PGSC_GENE;Acc:PGSC0003DMG400029027]	81	1	276	NA	NA	NA	NA	NA	NA	NA	NA	NA	NA	NA	NA	NA	NA	200666	0	296177	88635	NA	NA	NA	NA	NA	NA	NA	NA	344092	47947.8	447403	103234
PGSC0003DMT400052250	AT5G40760	pep chromosome:SolTub_3.0:2:47730406:47737016:1 gene:PGSC0003DMG400020269 transcript:PGSC0003DMT400052250 gene_biotype:protein_coding transcript_biotype:protein_coding description:Glucose-6-phosphate 1-dehydrogenase, cytoplasmic isoform [Source:PGSC_GENE;Acc:PGSC0003DMG400020269]	367	25	511	1.37323	1.98516	4.20662	5.15213	0.382129	0.553924	0.360314	0.0599315	0.00625175	0.218955	0.255134	0.406803	1.05844e+07	2.64241e+06	1.45348e+07	7.70193e+06	2.10118e+07	9.14924e+06	5.92229e+06	1.964e+06	2.49128e+07	1.01427e+07	3.05124e+07	3.68166e+07	1.49747e+07	1.5061e+07	5.72226e+06	1.03031e+06	8.29484e+06	2.44978e+06
PGSC0003DMT400032862	AT5G40650	pep chromosome:SolTub_3.0:2:47640305:47643888:1 gene:PGSC0003DMG400012624 transcript:PGSC0003DMT400032862 gene_biotype:protein_coding transcript_biotype:protein_coding description:Mitochondrial succinate dehydrogenase iron sulfur subunit [Source:PGSC_GENE;Acc:PGSC0003DMG400012624]	150	11	274	1.26582	1.22062	0.996839	1.78924	0.272166	0.422261	0.331003	0.190953	0.985684	0.165203	0.0235237	0.058081	2.6248e+06	288093	3.32252e+06	1.31731e+06	3.20389e+06	757747	3.04895e+06	916503	3.03931e+06	494431	5.45531e+06	3.01489e+06	6.89603e+06	3.56638e+06	1.87687e+06	466332	2.91193e+06	529850
PGSC0003DMT400017810	AT5G40510	pep chromosome:SolTub_3.0:2:26553518:26558167:1 gene:PGSC0003DMG400006917 transcript:PGSC0003DMT400017810 gene_biotype:protein_coding transcript_biotype:protein_coding description:Clostridium pasteurianum ferredoxin homolog [Source:PGSC_GENE;Acc:PGSC0003DMG400006917]	1	1	340	NA	NA	NA	NA	NA	NA	NA	NA	NA	NA	NA	NA	NA	NA	NA	NA	NA	NA	NA	NA	NA	NA	NA	NA	NA	NA	NA	NA	NA	NA
PGSC0003DMT400032811	AT5G40490	pep chromosome:SolTub_3.0:2:47425045:47428814:1 gene:PGSC0003DMG400012601 transcript:PGSC0003DMT400032811 gene_biotype:protein_coding transcript_biotype:protein_coding description:RNA binding protein [Source:PGSC_GENE;Acc:PGSC0003DMG400012601]	5	1	389	0.517792	1.02078	NA	NA	NA	NA	NA	NA	NA	NA	NA	NA	132623	0	68671.2	0	135379	0	NA	NA	NA	NA	NA	NA	NA	NA	56490.4	0	NA	NA
PGSC0003DMT400049116	AT5G40370	pep chromosome:SolTub_3.0:6:6162045:6163531:-1 gene:PGSC0003DMG400019088 transcript:PGSC0003DMT400049116 gene_biotype:protein_coding transcript_biotype:protein_coding description:Glutaredoxin [Source:PGSC_GENE;Acc:PGSC0003DMG400019088]	268	10	108	0.811176	1.28725	0.472107	0.935303	0.674164	0.728827	0.352258	0.319594	0.064872	0.850935	0.0420447	0.0193757	1.49424e+07	4.54431e+06	1.21209e+07	3.46336e+06	1.92346e+07	6.69244e+06	1.26901e+07	6.08095e+06	5.99108e+06	1.50121e+06	1.18691e+07	5.88105e+06	1.64987e+07	2.32626e+06	1.11228e+07	3.79157e+06	1.20247e+07	1.99931e+06
PGSC0003DMT400001375	AT5G40150	pep chromosome:SolTub_3.0:2:46773348:46774772:-1 gene:PGSC0003DMG400000511 transcript:PGSC0003DMT400001375 gene_biotype:protein_coding transcript_biotype:protein_coding description:Class III peroxidase [Source:PGSC_GENE;Acc:PGSC0003DMG400000511]	4	2	328	0.657871	0.752975	0.1	1.54606	0.289684	0.6606	0.517721	0.766379	0.05	0.266335	0.034663	0.40697	247614	190338	162898	67965.1	186447	96601	212545	70168.3	NA	NA	328606	134290	709044	224482	205399	29687.5	468394	337243
PGSC0003DMT400007431	AT5G39850	pep chromosome:SolTub_3.0:4:308814:311242:-1 gene:PGSC0003DMG400002860 transcript:PGSC0003DMT400007431 gene_biotype:protein_coding transcript_biotype:protein_coding description:40S ribosomal protein S9 [Source:PGSC_GENE;Acc:PGSC0003DMG400002860]	192	11	197	0.967307	0.994582	1.50475	1.11567	0.916097	0.836494	0.781577	0.957029	0.0200363	0.694486	0.632142	0.395515	9.01683e+06	1.39998e+06	8.72204e+06	1.50559e+06	8.96797e+06	1.06257e+06	6.44062e+06	2.01421e+06	9.69151e+06	992930	7.18563e+06	3.05415e+06	8.87724e+06	2.73099e+06	8.13241e+06	1.22608e+06	7.42576e+06	1.73118e+06
PGSC0003DMT400017849	AT5G39830	pep chromosome:SolTub_3.0:2:25864790:25870666:-1 gene:PGSC0003DMG400006931 transcript:PGSC0003DMT400017849 gene_biotype:protein_coding transcript_biotype:protein_coding description:Protease degQ [Source:PGSC_GENE;Acc:PGSC0003DMG400006931]	154	8	460	1.02816	1.15625	0.437083	0.834184	0.786302	0.961633	0.806023	0.358485	0.0633276	0.59358	0.468791	0.897433	2.88637e+06	494061	2.96766e+06	407574	3.33737e+06	783053	4.37371e+06	1.72205e+06	1.91167e+06	1.50261e+06	3.64847e+06	1.96119e+06	3.57194e+06	1.82939e+06	2.80863e+06	826631	3.4349e+06	946820
PGSC0003DMT400052323	AT5G39740	pep chromosome:SolTub_3.0:9:35600483:35603411:1 gene:PGSC0003DMG400020305 transcript:PGSC0003DMT400052323 gene_biotype:protein_coding transcript_biotype:protein_coding description:Ribosomal protein L5 [Source:PGSC_GENE;Acc:PGSC0003DMG400020305]	546	12	301	0.93815	0.944774	1.08362	1.26457	0.954483	1.10432	0.569438	0.674078	0.306651	0.102042	0.379316	0.481787	1.34144e+07	1.8122e+06	1.25847e+07	2.13099e+06	1.26736e+07	2.87096e+06	1.37179e+07	1.31315e+06	1.48649e+07	1.63996e+06	1.73472e+07	3.70546e+06	1.20456e+07	803076	1.14973e+07	862398	1.33022e+07	3.31095e+06
PGSC0003DMT400009658	AT5G39590	pep chromosome:SolTub_3.0:4:70592108:70597462:-1 gene:PGSC0003DMG400003770 transcript:PGSC0003DMT400009658 gene_biotype:protein_coding transcript_biotype:protein_coding description:Conserved gene of unknown function [Source:PGSC_GENE;Acc:PGSC0003DMG400003770]	7	2	533	NA	NA	0.1	1.37873	100	NA	NA	NA	0.05	0.520973	0.05	NA	NA	NA	135730	23012.3	401154	74048.2	298184	196219	NA	NA	411114	196978	NA	NA	319745	58746.8	198197	65877.7
PGSC0003DMT400003630	AT5G39570	pep chromosome:SolTub_3.0:2:45987773:45992672:1 gene:PGSC0003DMG400001431 transcript:PGSC0003DMT400003630 gene_biotype:protein_coding transcript_biotype:protein_coding description:Pro-resilin [Source:PGSC_GENE;Acc:PGSC0003DMG400001431]	443	14	355	0.751923	0.745068	0.473739	0.836155	0.57547	0.740859	0.0900815	0.00147859	0.00185218	0.559261	0.0773682	0.374901	9.42878e+06	481998	7.08972e+06	2.37883e+06	7.02509e+06	894246	4.95653e+06	988834	2.3481e+06	575837	4.14443e+06	2.47575e+06	4.86239e+06	1.65231e+06	2.79816e+06	1.19305e+06	3.60235e+06	2.11254e+06
PGSC0003DMT400050219	AT5G39510	pep chromosome:SolTub_3.0:3:55630618:55634374:1 gene:PGSC0003DMG400019502 transcript:PGSC0003DMT400050219 gene_biotype:protein_coding transcript_biotype:protein_coding description:Vesicle transport v-SNARE 11 [Source:PGSC_GENE;Acc:PGSC0003DMG400019502]	35	4	221	1.79136	3.02668	2.83245	1.63159	0.341835	0.609501	0.345738	0.0109265	0.0195862	0.0340125	0.0200962	0.160552	473996	490751	849098	565563	1.43463e+06	314612	330122	51671.5	935056	412525	538623	154945	1.47049e+06	659769	502665	110771	896264	340771
PGSC0003DMT400064763	AT5G39210	pep chromosome:SolTub_3.0:2:25298675:25300572:1 gene:PGSC0003DMG400025155 transcript:PGSC0003DMT400064763 gene_biotype:protein_coding transcript_biotype:protein_coding description:Conserved gene of unknown function [Source:PGSC_GENE;Acc:PGSC0003DMG400025155]	3	2	154	1.00405	1.65056	1.25809	0.822099	0.254881	0.534206	0.994261	0.386754	NA	0.540967	NA	NA	286268	226809	287427	62619.1	472501	252240	438522	58682.5	551701	0	360509	154506	631798	0	161033	77119.7	337510	0
PGSC0003DMT400044229	AT5G39180	pep chromosome:SolTub_3.0:9:56325068:56327136:-1 gene:PGSC0003DMG400017177 transcript:PGSC0003DMT400044229 gene_biotype:protein_coding transcript_biotype:protein_coding description:Germin subfamily 1 member 19 [Source:PGSC_GENE;Acc:PGSC0003DMG400017177]	30	2	226	0.529375	2.19653	1.43375	0.833736	NA	NA	0.246974	0.042521	0.050922	0.408175	NA	NA	918453	504768	486206	369980	2.01741e+06	759661	284521	58812.5	407932	23320.6	237215	42343.2	NA	NA	93934.8	15010	214737	132055
PGSC0003DMT400017363	AT5G38960	pep chromosome:SolTub_3.0:1:64424713:64425516:1 gene:PGSC0003DMG400006755 transcript:PGSC0003DMT400017363 gene_biotype:protein_coding transcript_biotype:protein_coding description:Germin 12 [Source:PGSC_GENE;Acc:PGSC0003DMG400006755]	4	1	225	1.00003	1.51596	NA	NA	NA	NA	0.999907	0.113922	NA	NA	NA	NA	193750	20476.7	193755	53259.3	293717	67044.3	180083	0	NA	NA	NA	NA	NA	NA	NA	NA	NA	NA
PGSC0003DMT400050379	AT5G38660	pep chromosome:SolTub_3.0:3:4670657:4677080:1 gene:PGSC0003DMG400019582 transcript:PGSC0003DMT400050379 gene_biotype:protein_coding transcript_biotype:protein_coding description:APE1 [Source:PGSC_GENE;Acc:PGSC0003DMG400019582]	102	5	285	0.767711	0.865602	1.02198	1.12625	1.09894	0.824472	0.292841	0.581911	0.919332	0.609378	0.683309	0.416514	1.13693e+06	386210	872831	266301	984125	366820	1.84962e+06	763863	1.89027e+06	147333	2.08312e+06	433589	2.4534e+06	801270	2.69615e+06	821085	2.02276e+06	607126
PGSC0003DMT400075555	AT5G38530	pep chromosome:SolTub_3.0:12:57950911:57954167:1 gene:PGSC0003DMG400029380 transcript:PGSC0003DMT400075555 gene_biotype:protein_coding transcript_biotype:protein_coding description:Tryptophan synthase beta chain [Source:PGSC_GENE;Acc:PGSC0003DMG400029380]	111	9	492	1.76072	1.42719	2.6171	2.8786	0.494621	0.542839	0.0736182	0.0582249	0.00803772	0.0216914	0.0559243	0.0879127	2.12123e+06	373414	3.7349e+06	1.52329e+06	3.02739e+06	730770	1.59708e+06	903703	4.17974e+06	1.16488e+06	4.59737e+06	1.90689e+06	3.24686e+06	1.3146e+06	1.60596e+06	655255	1.76252e+06	778337
PGSC0003DMT400054345	AT5G38520	pep chromosome:SolTub_3.0:2:29667617:29669666:-1 gene:PGSC0003DMG400021092 transcript:PGSC0003DMT400054345 gene_biotype:protein_coding transcript_biotype:protein_coding description:Alpha/beta hydrolase [Source:PGSC_GENE;Acc:PGSC0003DMG400021092]	1	1	381	100	NA	2.53738	1.55138	0.0584836	0.204461	0.05	NA	0.175629	0.595233	0.168628	0.1254	NA	NA	333017	246581	328136	194830	654665	316822	1.66113e+06	372052	1.01564e+06	687570	2.97652e+06	1.69466e+06	174078	159302	608583	360282
PGSC0003DMT400050388	AT5G38480	pep chromosome:SolTub_3.0:3:4677351:4682095:-1 gene:PGSC0003DMG400019587 transcript:PGSC0003DMT400050388 gene_biotype:protein_coding transcript_biotype:protein_coding description:14-3-3 [Source:PGSC_GENE;Acc:PGSC0003DMG400019587]	391	9	258	1.12464	1.42874	0.896581	1.42447	0.653499	0.906816	0.491261	0.122293	0.626332	0.0320496	0.0342504	0.651925	3.77782e+06	434635	4.24868e+06	1.23109e+06	5.39752e+06	1.82381e+06	3.21762e+06	627132	2.88486e+06	1.15537e+06	4.58338e+06	847284	6.41309e+06	1.6535e+06	4.19095e+06	553975	5.81549e+06	1.94267e+06
PGSC0003DMT400062153	AT5G38480	pep chromosome:SolTub_3.0:2:21774817:21781727:-1 gene:PGSC0003DMG400024187 transcript:PGSC0003DMT400062153 gene_biotype:protein_coding transcript_biotype:protein_coding description:14-3-3 protein 4 [Source:PGSC_GENE;Acc:PGSC0003DMG400024187]	485	12	260	1.07305	1.26335	1.01876	1.43113	0.744314	1.08334	0.752292	0.146763	0.935539	0.124437	0.249487	0.643208	8.90902e+06	1.56469e+06	9.55979e+06	3.66398e+06	1.12552e+07	2.4658e+06	9.57069e+06	3.92181e+06	9.75028e+06	1.7728e+06	1.36969e+07	2.78173e+06	2.23439e+07	3.05384e+06	1.66308e+07	8.67974e+06	2.4206e+07	7.1102e+06
PGSC0003DMT400050381	AT5G38430	pep chromosome:SolTub_3.0:3:4728911:4731136:1 gene:PGSC0003DMG400019584 transcript:PGSC0003DMT400050381 gene_biotype:protein_coding transcript_biotype:protein_coding description:Ribulose bisphosphate carboxylase small chain 1, chloroplastic [Source:PGSC_GENE;Acc:PGSC0003DMG400019584]	9405	6	181	0.555076	0.520819	1.80753	0.762887	1.84645	1.11361	0.0803496	0.0894301	0.0988129	0.322704	0.18231	0.806639	3.6848e+08	1.01044e+08	2.04535e+08	1.28967e+08	1.91912e+08	1.52304e+08	1.36617e+08	4.82652e+07	2.46939e+08	1.07854e+08	1.04223e+08	3.80696e+07	7.84266e+07	4.93173e+07	1.44811e+08	7.63734e+07	8.73369e+07	5.02865e+07
PGSC0003DMT400062138	AT5G38430	pep chromosome:SolTub_3.0:2:21928744:21929625:1 gene:PGSC0003DMG400024182 transcript:PGSC0003DMT400062138 gene_biotype:protein_coding transcript_biotype:protein_coding description:Ribulose bisphosphate carboxylase small chain C, chloroplastic [Source:PGSC_GENE;Acc:PGSC0003DMG400024182]	9460	7	181	0.529999	0.407884	0.949729	0.506251	1.79082	1.39322	0.0362613	0.0123771	0.841111	0.0839587	0.20561	0.541732	1.38303e+08	3.19298e+07	7.33003e+07	4.07314e+07	5.64115e+07	3.97452e+07	1.00242e+08	4.42577e+07	9.52027e+07	2.02412e+07	5.07476e+07	2.36341e+07	1.24359e+08	1.21798e+08	2.22704e+08	7.44887e+07	1.73259e+08	9.33565e+07
PGSC0003DMT400022803	AT5G37830	pep chromosome:SolTub_3.0:9:1995951:2002477:1 gene:PGSC0003DMG400008847 transcript:PGSC0003DMT400022803 gene_biotype:protein_coding transcript_biotype:protein_coding description:5-oxoprolinase [Source:PGSC_GENE;Acc:PGSC0003DMG400008847]	39	4	1268	1.54155	1.83795	2.79794	2.41758	0.258968	0.371194	0.162103	0.0870221	0.0322699	0.220826	0.22727	0.363318	408410	202688	629584	162944	750636	286613	611745	241995	1.71163e+06	815198	1.47894e+06	1.28344e+06	1.70943e+06	1.88573e+06	442689	73626.1	634532	164796
PGSC0003DMT400054299	AT5G37780	pep chromosome:SolTub_3.0:00:35412527:35412960:-1 gene:PGSC0003DMG400021068 transcript:PGSC0003DMT400054299 gene_biotype:protein_coding transcript_biotype:protein_coding description:Calmodulin [Source:PGSC_GENE;Acc:PGSC0003DMG400021068]	102	1	113	1.78454	1.68247	1.00819	0.929203	0.321893	0.394847	0.1368	0.0398345	0.99322	0.920911	0.110421	0.135789	744928	336815	1.32935e+06	483881	1.25332e+06	189492	805824	489479	812420	673831	748774	137646	2.74647e+06	1.68083e+06	884068	713684	1.08444e+06	500569
PGSC0003DMT400040562	AT5G37720	pep chromosome:SolTub_3.0:11:1770435:1775563:1 gene:PGSC0003DMG402015684 transcript:PGSC0003DMT400040562 gene_biotype:protein_coding transcript_biotype:protein_coding description:ALY protein [Source:PGSC_GENE;Acc:PGSC0003DMG402015684]	43	8	282	1.13086	0.70406	0.67742	1.16527	0.464497	0.69114	0.703849	0.0329806	0.204766	0.555903	0.00291263	0.0437053	862388	186665	975243	541547	607173	67193.7	1.33339e+06	442050	903264	439183	1.55375e+06	564666	1.39508e+06	275862	648009	221835	964193	231674
PGSC0003DMT400040524	AT5G37680	pep chromosome:SolTub_3.0:11:1918134:1923616:1 gene:PGSC0003DMG400015679 transcript:PGSC0003DMT400040524 gene_biotype:protein_coding transcript_biotype:protein_coding description:ADP-ribosylation factor [Source:PGSC_GENE;Acc:PGSC0003DMG400015679]	2	1	165	1.04654	0.85022	NA	NA	NA	0.21371	0.884953	0.502197	NA	NA	NA	NA	254597	87013.4	266446	24715.3	216464	31503.1	NA	NA	NA	NA	NA	NA	510202	0	NA	NA	109035	0
PGSC0003DMT400060736	AT5G37670	pep chromosome:SolTub_3.0:4:8358204:8359541:1 gene:PGSC0003DMG400023622 transcript:PGSC0003DMT400060736 gene_biotype:protein_coding transcript_biotype:protein_coding description:Peroxisomal small heat shock protein [Source:PGSC_GENE;Acc:PGSC0003DMG400023622]	1	1	145	NA	NA	NA	NA	NA	NA	NA	NA	NA	NA	NA	NA	NA	NA	NA	NA	NA	NA	NA	NA	NA	NA	NA	NA	NA	NA	NA	NA	NA	NA
PGSC0003DMT400034421	AT5G37600	pep chromosome:SolTub_3.0:11:1281008:1285522:-1 gene:PGSC0003DMG400013235 transcript:PGSC0003DMT400034421 gene_biotype:protein_coding transcript_biotype:protein_coding description:Glutamine synthetase [Source:PGSC_GENE;Acc:PGSC0003DMG400013235]	523	17	354	1.23595	1.59352	1.17347	1.69053	1.13314	1.31507	0.52328	0.125233	0.477499	0.0563783	0.614794	0.380143	1.06413e+07	4.26472e+06	1.31521e+07	6.19836e+06	1.69572e+07	6.02035e+06	5.56982e+06	2.29177e+06	6.53602e+06	1.2137e+06	9.41596e+06	2.58e+06	7.73105e+06	2.76933e+06	8.76034e+06	2.79152e+06	1.01669e+07	4.45414e+06
PGSC0003DMT400060733	AT5G37600	pep chromosome:SolTub_3.0:4:8409954:8414227:1 gene:PGSC0003DMG400023620 transcript:PGSC0003DMT400060733 gene_biotype:protein_coding transcript_biotype:protein_coding description:Glutamine synthetase [Source:PGSC_GENE;Acc:PGSC0003DMG400023620]	370	5	356	1.34562	0.648405	0.1	0.626584	0.823075	1.06197	0.498903	0.288685	0.05	0.350046	0.678282	0.906468	1.04596e+06	436768	1.40747e+06	922676	678208	400781	502374	307604	NA	NA	314780	90628.9	943900	273068	776901	386213	1.00239e+06	538733
PGSC0003DMT400034631	AT5G37540	pep chromosome:SolTub_3.0:11:1233766:1235285:1 gene:PGSC0003DMG400013307 transcript:PGSC0003DMT400034631 gene_biotype:protein_coding transcript_biotype:protein_coding description:Aspartic proteinase nepenthesin-1 [Source:PGSC_GENE;Acc:PGSC0003DMG400013307]	3	2	431	0.976701	1.95526	1.9674	2.18427	0.397008	0.509276	0.950567	0.278424	0.00635495	0.19938	NA	NA	215042	75909.7	210032	95948.3	420463	300807	185954	46552.3	365846	40756.1	406173	245996	568806	0	225821	75517.2	289679	62400
PGSC0003DMT400034638	AT5G37510	pep chromosome:SolTub_3.0:11:1180649:1186609:1 gene:PGSC0003DMG400013309 transcript:PGSC0003DMT400034638 gene_biotype:protein_coding transcript_biotype:protein_coding description:NADH-ubiquinone oxidoreductase 75 kDa subunit, mitochondrial [Source:PGSC_GENE;Acc:PGSC0003DMG400013309]	287	17	738	1.17375	0.878076	1.2987	1.65293	1.03824	1.07073	0.579719	0.762714	0.110703	0.293314	0.917293	0.841985	9.99683e+06	5.81156e+06	1.17338e+07	1.56717e+06	8.77798e+06	5.20668e+06	7.32991e+06	1.65107e+06	9.51939e+06	1.79929e+06	1.21158e+07	8.34859e+06	6.60114e+06	1.1777e+06	6.85358e+06	4.56156e+06	7.06801e+06	4.3785e+06
PGSC0003DMT400057581	AT5G37475	pep chromosome:SolTub_3.0:2:34774548:34780939:-1 gene:PGSC0003DMG400022359 transcript:PGSC0003DMT400057581 gene_biotype:protein_coding transcript_biotype:protein_coding description:Eukaryotic translation initiation factor 3 subunit [Source:PGSC_GENE;Acc:PGSC0003DMG400022359]	69	7	224	1.04553	0.949921	0.363405	1.54305	0.90104	1.02926	0.858333	0.836463	0.0165207	0.371515	0.884582	0.967457	3.00352e+06	1.19329e+06	3.14028e+06	881806	2.8531e+06	752346	3.16743e+06	1.29563e+06	1.15106e+06	320449	4.8875e+06	3.39508e+06	2.59818e+06	3.37452e+06	2.34107e+06	621758	2.67421e+06	1.28959e+06
PGSC0003DMT400073882	AT5G37360	pep chromosome:SolTub_3.0:4:46968475:46969245:1 gene:PGSC0003DMG401028709 transcript:PGSC0003DMT400073882 gene_biotype:protein_coding transcript_biotype:protein_coding description:Conserved gene of unknown function [Source:PGSC_GENE;Acc:PGSC0003DMG401028709]	8	1	115	1.60628	1.50272	NA	NA	NA	NA	0.176296	0.219158	NA	NA	NA	NA	124081	76684.6	199309	66399.2	186459	30933.1	NA	NA	225874	0	NA	NA	NA	NA	NA	NA	NA	NA
PGSC0003DMT400073883	AT5G37360	pep chromosome:SolTub_3.0:4:46977668:46978261:1 gene:PGSC0003DMG402028709 transcript:PGSC0003DMT400073883 gene_biotype:protein_coding transcript_biotype:protein_coding description:Conserved gene of unknown function [Source:PGSC_GENE;Acc:PGSC0003DMG402028709]	16	1	119	1.16209	1.99161	1.2005	0.982843	0.587135	0.648699	0.738339	0.0211939	0.515493	0.96036	0.0649709	0.125775	372773	190589	433195	292797	742420	174804	634364	199453	761556	316270	623480	374703	889990	10323.3	522545	186195	577336	186889
PGSC0003DMT400041869	AT5G36890	pep chromosome:SolTub_3.0:11:3154907:3162306:-1 gene:PGSC0003DMG401016246 transcript:PGSC0003DMT400041869 gene_biotype:protein_coding transcript_biotype:protein_coding description:Latex cyanogenic beta glucosidase [Source:PGSC_GENE;Acc:PGSC0003DMG401016246]	2	1	496	0.391951	0.26367	0.160218	NA	0.226471	0.356747	0.447336	0.337654	0.134623	NA	0.00413984	0.0421732	856873	816623	335852	315403	225931	73339.6	1.13491e+06	717180	181833	66607.4	NA	NA	472085	32194.3	106914	42849.8	168415	55795.8
PGSC0003DMT400052139	AT5G36880	pep chromosome:SolTub_3.0:2:48563271:48578978:1 gene:PGSC0003DMG400020231 transcript:PGSC0003DMT400052139 gene_biotype:protein_coding transcript_biotype:protein_coding description:Acetyl-CoA synthetase [Source:PGSC_GENE;Acc:PGSC0003DMG400020231]	84	7	781	0.862231	0.887725	1.2828	1.20128	1.35511	1.56573	0.480145	0.686712	0.344368	0.495841	0.143914	0.133868	1.0831e+06	243321	933878	321253	961491	528017	1.22639e+06	564252	1.57322e+06	397616	1.47324e+06	400555	679826	205894	921240	181853	1.06443e+06	355290
PGSC0003DMT400041729	AT5G36790	pep chromosome:SolTub_3.0:11:3262355:3269288:1 gene:PGSC0003DMG400016181 transcript:PGSC0003DMT400041729 gene_biotype:protein_coding transcript_biotype:protein_coding description:4-nitrophenylphosphatase [Source:PGSC_GENE;Acc:PGSC0003DMG400016181]	435	14	360	0.603831	0.802465	1.15539	0.909759	1.20756	1.28134	0.0160154	0.334107	0.146809	0.448429	0.110374	0.0701302	1.54763e+07	2.6298e+06	9.34509e+06	3.05516e+06	1.24192e+07	5.3359e+06	1.13689e+07	1.88936e+06	1.31355e+07	1.1256e+06	1.03429e+07	1.74856e+06	1.1176e+07	2.17374e+06	1.34957e+07	1.39788e+06	1.43202e+07	2.08247e+06
PGSC0003DMT400060347	AT5G36230	pep chromosome:SolTub_3.0:5:51385911:51392311:1 gene:PGSC0003DMG400023474 transcript:PGSC0003DMT400060347 gene_biotype:protein_coding transcript_biotype:protein_coding description:Translation initiation factor [Source:PGSC_GENE;Acc:PGSC0003DMG400023474]	18	3	411	0.879824	1.58092	3.40919	5.18985	0.69963	0.758941	0.693303	0.0860749	0.122935	0.292317	0.56318	0.564188	390197	62070	343304	220769	616870	223201	239780	7953.72	817455	482912	1.24442e+06	1.17254e+06	669388	447549	468324	425927	508026	246939
PGSC0003DMT400021263	AT5G36210	pep chromosome:SolTub_3.0:10:43303568:43311182:1 gene:PGSC0003DMG400008244 transcript:PGSC0003DMT400021263 gene_biotype:protein_coding transcript_biotype:protein_coding description:Acylamino-acid-releasing enzyme [Source:PGSC_GENE;Acc:PGSC0003DMG400008244]	9	2	665	NA	3.54708	NA	NA	1.06597	1.4696	NA	NA	NA	NA	0.92264	0.385282	70178.8	0	NA	NA	248930	174309	451131	0	NA	NA	NA	NA	282890	152834	301553	148269	415736	114600
PGSC0003DMT400068955	AT5G36160	pep chromosome:SolTub_3.0:7:49553337:49557429:1 gene:PGSC0003DMG400026820 transcript:PGSC0003DMT400068955 gene_biotype:protein_coding transcript_biotype:protein_coding description:Aminotransferase family protein [Source:PGSC_GENE;Acc:PGSC0003DMG400026820]	4	1	232	NA	1.0799	0.723534	0.936844	0.356978	0.819039	NA	NA	NA	0.848704	0.0549951	NA	178986	26286.4	NA	NA	193287	0	345639	71836.7	250082	0	323810	110118	1.01665e+06	213985	362923	155707	832680	0
PGSC0003DMT400068957	AT5G36160	pep chromosome:SolTub_3.0:7:49557959:49561512:1 gene:PGSC0003DMG400026820 transcript:PGSC0003DMT400068957 gene_biotype:protein_coding transcript_biotype:protein_coding description:Aminotransferase family protein [Source:PGSC_GENE;Acc:PGSC0003DMG400026820]	1	1	422	1.69578	2.14653	NA	NA	NA	NA	NA	NA	NA	NA	NA	NA	77634.6	0	131651	32796.5	166645	0	NA	NA	NA	NA	196662	0	NA	NA	NA	NA	NA	NA
PGSC0003DMT400068120	AT5G35970	pep chromosome:SolTub_3.0:3:46331177:46339675:1 gene:PGSC0003DMG400026493 transcript:PGSC0003DMT400068120 gene_biotype:protein_coding transcript_biotype:protein_coding description:DNA-binding protein smubp-2 [Source:PGSC_GENE;Acc:PGSC0003DMG400026493]	5	1	979	NA	NA	NA	NA	NA	NA	NA	NA	NA	NA	NA	NA	NA	NA	NA	NA	NA	NA	NA	NA	NA	NA	NA	NA	NA	NA	NA	NA	NA	NA
PGSC0003DMT400044818	AT5G35790	pep chromosome:SolTub_3.0:7:43649841:43655515:1 gene:PGSC0003DMG400017394 transcript:PGSC0003DMT400044818 gene_biotype:protein_coding transcript_biotype:protein_coding description:Glucose-6-phosphate 1-dehydrogenase, chloroplastic [Source:PGSC_GENE;Acc:PGSC0003DMG400017394]	284	12	577	0.92237	1.26684	0.73832	0.920991	0.399416	0.436586	0.616747	0.11244	0.0100484	0.665529	0.0630436	0.0783183	7.64445e+06	1.7439e+06	7.05101e+06	1.46852e+06	9.6843e+06	1.48137e+06	8.48309e+06	866953	6.26323e+06	1.00127e+06	7.81285e+06	2.85869e+06	2.78704e+07	1.53904e+07	1.11319e+07	1.97994e+06	1.21678e+07	2.31533e+06
PGSC0003DMT400011133	AT5G35630	pep chromosome:SolTub_3.0:1:61147270:61152558:-1 gene:PGSC0003DMG400004355 transcript:PGSC0003DMT400011133 gene_biotype:protein_coding transcript_biotype:protein_coding description:Glutamine synthetase [Source:PGSC_GENE;Acc:PGSC0003DMG400004355]	2265	31	432	0.892831	0.908072	0.80915	0.933235	1.39088	1.40894	0.255688	0.492673	0.0197725	0.437092	0.0180917	0.00723582	1.12621e+08	1.38903e+07	1.00552e+08	1.39943e+07	1.02268e+08	2.52326e+07	1.52357e+08	1.95188e+07	1.2328e+08	4.47991e+06	1.42185e+08	1.54181e+07	7.27831e+07	6.52363e+06	1.01233e+08	1.80684e+07	1.02547e+08	1.53175e+07
PGSC0003DMT400044186	AT5G35620	pep chromosome:SolTub_3.0:9:56909861:56913443:-1 gene:PGSC0003DMG401017153 transcript:PGSC0003DMT400044186 gene_biotype:protein_coding transcript_biotype:protein_coding description:Translation initiation factor eIF(Iso)4E [Source:PGSC_GENE;Acc:PGSC0003DMG401017153]	15	3	200	1.13581	2.26381	0.227618	1.10726	1.16971	1.32111	0.715074	0.156466	0.000185117	0.775752	0.660298	0.531194	447570	111872	508356	289419	1.01321e+06	714663	1.12747e+06	167240	256634	208552	1.24841e+06	783435	805606	545277	942325	196031	1.06429e+06	492008
PGSC0003DMT400042238	AT5G35360	pep chromosome:SolTub_3.0:1:4033151:4047992:1 gene:PGSC0003DMG400016395 transcript:PGSC0003DMT400042238 gene_biotype:protein_coding transcript_biotype:protein_coding description:Acetyl co-enzyme A carboxylase biotin carboxylase subunit [Source:PGSC_GENE;Acc:PGSC0003DMG400016395]	426	22	536	1.16322	0.988713	0.601042	0.727698	1.2197	1.2007	0.642781	0.933313	0.0122996	0.0567051	0.291159	0.430171	1.28893e+07	2.03389e+06	1.4993e+07	8.49083e+06	1.27438e+07	2.68681e+06	1.2818e+07	2.9192e+06	7.70416e+06	1.26004e+06	9.32763e+06	1.14817e+06	1.06774e+07	3.65853e+06	1.30232e+07	1.96193e+06	1.28203e+07	3.63691e+06
PGSC0003DMT400078992	AT5G35100	pep chromosome:SolTub_3.0:7:3039237:3045024:1 gene:PGSC0003DMG400030738 transcript:PGSC0003DMT400078992 gene_biotype:protein_coding transcript_biotype:protein_coding description:Peptidyl-prolyl cis-trans isomerase [Source:PGSC_GENE;Acc:PGSC0003DMG400030738]	96	5	297	3.91917	0.844468	0.571115	0.83967	1.60872	2.48657	0.33894	0.513982	0.0404411	0.424477	0.185362	0.0433853	3.74302e+06	1.21001e+06	1.46695e+07	2.14546e+07	3.16086e+06	1.2013e+06	2.73454e+06	883722	1.56174e+06	376407	2.29611e+06	551992	1.4517e+06	711719	2.33538e+06	990470	3.60975e+06	1.65407e+06
PGSC0003DMT400078855	AT5G35080	pep chromosome:SolTub_3.0:7:3336081:3342737:-1 gene:PGSC0003DMG400030689 transcript:PGSC0003DMT400078855 gene_biotype:protein_coding transcript_biotype:protein_coding description:Protein OS-9 [Source:PGSC_GENE;Acc:PGSC0003DMG400030689]	2	1	314	NA	NA	NA	NA	NA	NA	NA	NA	NA	NA	NA	NA	74040.6	0	NA	NA	NA	NA	NA	NA	NA	NA	NA	NA	NA	NA	59290.4	0	233921	49694.7
PGSC0003DMT400078935	AT5G34940	pep chromosome:SolTub_3.0:7:3472407:3478282:1 gene:PGSC0003DMG400030715 transcript:PGSC0003DMT400078935 gene_biotype:protein_coding transcript_biotype:protein_coding description:Heparanase [Source:PGSC_GENE;Acc:PGSC0003DMG400030715]	18	3	536	0.874881	0.644414	0.715841	0.823193	0.681633	0.944028	0.756531	NA	NA	0.540376	0.184479	0.866123	273121	99072.9	238949	134213	176003	0	243618	58213.1	174392	0	200545	44197.4	737943	240354	503007	143497	696639	298885
PGSC0003DMT400002599	AT5G33370	pep chromosome:SolTub_3.0:11:6372939:6375928:-1 gene:PGSC0003DMG400000997 transcript:PGSC0003DMT400002599 gene_biotype:protein_coding transcript_biotype:protein_coding description:Zinc finger protein [Source:PGSC_GENE;Acc:PGSC0003DMG400000997]	64	5	364	1.25607	1.48434	4.49977	1.84127	0.462295	0.591418	0.443438	0.0884452	0.1063	0.0501123	0.139594	0.26823	1.18838e+06	212490	1.49269e+06	724412	1.76396e+06	554263	401537	186943	1.80682e+06	1.53317e+06	739336	225816	997745	626200	461252	189277	590085	278286
PGSC0003DMT400073854	AT5G33370	pep chromosome:SolTub_3.0:4:46475606:46480004:1 gene:PGSC0003DMG400028701 transcript:PGSC0003DMT400073854 gene_biotype:protein_coding transcript_biotype:protein_coding description:Zinc finger protein [Source:PGSC_GENE;Acc:PGSC0003DMG400028701]	130	6	366	0.789537	0.723227	1.03919	1.2285	0.63928	0.664913	0.383677	0.0986804	0.873121	0.496643	0.242243	0.216629	3.98212e+06	873405	3.14403e+06	1.59529e+06	2.87998e+06	793308	5.3274e+06	1.7874e+06	5.53616e+06	1.79355e+06	6.54473e+06	2.91455e+06	4.14021e+06	2.02298e+06	2.64676e+06	1.22586e+06	2.75288e+06	431656
PGSC0003DMT400046741	AT5G33320	pep chromosome:SolTub_3.0:3:52673840:52678005:1 gene:PGSC0003DMG400018150 transcript:PGSC0003DMT400046741 gene_biotype:protein_coding transcript_biotype:protein_coding description:Phosphate/phosphoenolpyruvate translocator [Source:PGSC_GENE;Acc:PGSC0003DMG400018150]	1	1	410	2.36936	5.79964	0.869445	0.810405	0.412134	0.537092	NA	NA	0.715752	0.404725	0.277002	0.300315	141570	0	335430	101592	821056	412224	292088	100105	253954	36129.8	236709	50802.3	771274	530608	317868	139615	414245	127172
PGSC0003DMT400003101	AT5G30510	pep chromosome:SolTub_3.0:1:35829322:35834352:1 gene:PGSC0003DMG400001233 transcript:PGSC0003DMT400003101 gene_biotype:protein_coding transcript_biotype:protein_coding description:30S ribosomal protein S1, chloroplastic [Source:PGSC_GENE;Acc:PGSC0003DMG400001233]	759	28	411	0.689401	0.594282	0.840422	0.837049	0.722761	0.829644	0.00466632	0.00268617	0.0929376	0.0660843	0.336095	0.546586	2.71122e+07	2.80176e+06	1.86912e+07	3.31355e+06	1.61123e+07	4.30891e+06	2.42804e+07	2.31763e+06	2.04058e+07	3.33743e+06	2.03239e+07	2.90979e+06	2.51591e+07	1.35042e+07	1.8184e+07	1.86277e+06	2.08731e+07	1.75391e+06
PGSC0003DMT400015623	AT5G28840	pep chromosome:SolTub_3.0:9:55035992:55040529:-1 gene:PGSC0003DMG400006097 transcript:PGSC0003DMT400015623 gene_biotype:protein_coding transcript_biotype:protein_coding description:GDP-mannose 3',5'-epimerase [Source:PGSC_GENE;Acc:PGSC0003DMG400006097]	783	12	376	0.886916	0.909676	0.872715	1.04825	2.92195	3.12162	0.396269	0.189739	0.17917	0.643083	0.000264131	0.00337491	6.05559e+06	458803	5.3708e+06	1.45755e+06	5.50863e+06	610086	4.13667e+06	542738	3.61013e+06	465900	4.33627e+06	626836	2.00232e+06	1.10982e+06	5.85069e+06	563571	6.25049e+06	1.74205e+06
PGSC0003DMT400050094	AT5G28840	pep chromosome:SolTub_3.0:1:75079235:75081676:1 gene:PGSC0003DMG400019454 transcript:PGSC0003DMT400050094 gene_biotype:protein_coding transcript_biotype:protein_coding description:GDP-mannose 3',5'-epimerase [Source:PGSC_GENE;Acc:PGSC0003DMG400019454]	912	15	376	0.950084	0.929648	0.981883	1.11578	0.733322	0.834565	0.59265	0.456468	0.825913	0.27236	0.0152211	0.0752988	3.6755e+07	2.20437e+06	3.49203e+07	6.20572e+06	3.41692e+07	6.23077e+06	3.41438e+07	4.5497e+06	3.35253e+07	2.98869e+06	3.80971e+07	4.92853e+06	3.76804e+07	5.61364e+06	2.76319e+07	3.34492e+06	3.14467e+07	2.39163e+06
PGSC0003DMT400050011	AT5G28830	pep chromosome:SolTub_3.0:1:75084766:75089039:-1 gene:PGSC0003DMG400019432 transcript:PGSC0003DMT400050011 gene_biotype:protein_coding transcript_biotype:protein_coding description:Calcium ion binding protein [Source:PGSC_GENE;Acc:PGSC0003DMG400019432]	30	6	325	1.44614	1.11037	0.501403	0.552742	0.572138	1.05506	0.458407	0.800643	0.0803332	0.0882634	0.142939	0.894496	708227	492875	1.02419e+06	571847	786397	204304	1.62377e+06	710511	814165	386880	897527	235337	983143	480276	562493	132975	1.03728e+06	545531
PGSC0003DMT400050097	AT5G28750	pep chromosome:SolTub_3.0:1:75036787:75040199:1 gene:PGSC0003DMG400019456 transcript:PGSC0003DMT400050097 gene_biotype:protein_coding transcript_biotype:protein_coding description:Tha4 protein [Source:PGSC_GENE;Acc:PGSC0003DMG400019456]	28	1	205	1.40781	1.27816	0.776044	0.766237	1.85927	2.02853	0.520843	0.0459518	0.294938	0.295699	0.0551531	0.0631987	1.05788e+06	51985	1.48929e+06	1.28395e+06	1.35214e+06	243880	2.22403e+06	835701	1.72594e+06	302895	1.70413e+06	406669	637886	364477	1.186e+06	325554	1.29397e+06	487466
PGSC0003DMT400017726	AT5G28740	pep chromosome:SolTub_3.0:1:66031830:66040744:-1 gene:PGSC0003DMG400006877 transcript:PGSC0003DMT400017726 gene_biotype:protein_coding transcript_biotype:protein_coding description:XPA-binding protein [Source:PGSC_GENE;Acc:PGSC0003DMG400006877]	1	1	915	0.215195	NA	NA	NA	0.265474	1.01298	NA	NA	NA	NA	NA	NA	403919	0	86921.3	14881.7	NA	NA	510620	0	NA	NA	NA	NA	340009	160298	90263.6	0	344421	0
PGSC0003DMT400050462	AT5G28540	pep chromosome:SolTub_3.0:6:38434789:38443085:1 gene:PGSC0003DMG400019608 transcript:PGSC0003DMT400050462 gene_biotype:protein_coding transcript_biotype:protein_coding description:Heat shock protein [Source:PGSC_GENE;Acc:PGSC0003DMG400019608]	240	1	507	NA	NA	NA	NA	0.101577	0.478228	NA	NA	NA	NA	0.05	0.05	NA	NA	NA	NA	NA	NA	NA	NA	NA	NA	233471	76283.6	1.49537e+06	1.04498e+06	151896	0	715129	0
PGSC0003DMT400073794	AT5G28500	pep chromosome:SolTub_3.0:11:6607721:6610203:-1 gene:PGSC0003DMG400028668 transcript:PGSC0003DMT400073794 gene_biotype:protein_coding transcript_biotype:protein_coding description:Conserved gene of unknown function [Source:PGSC_GENE;Acc:PGSC0003DMG400028668]	346	16	451	1.27728	0.966486	2.02028	1.72547	0.307154	0.416747	0.350526	0.878943	0.0124023	0.14483	0.0252135	0.0487014	2.62517e+07	8.74812e+06	3.35309e+07	1.17945e+07	2.53719e+07	6.9772e+06	2.55363e+07	2.92868e+06	5.15906e+07	1.59607e+07	4.40622e+07	2.27451e+07	5.50231e+07	2.75253e+07	1.69006e+07	3.64541e+06	2.29307e+07	2.42285e+06
PGSC0003DMT400057975	AT5G28050	pep chromosome:SolTub_3.0:1:75534602:75539868:1 gene:PGSC0003DMG400022506 transcript:PGSC0003DMT400057975 gene_biotype:protein_coding transcript_biotype:protein_coding description:Cytidine deaminase [Source:PGSC_GENE;Acc:PGSC0003DMG400022506]	45	6	186	1.15649	1.34458	0.96401	0.960251	0.244335	0.27405	0.758069	0.380731	0.927959	0.893652	0.0827516	0.0983409	5.1583e+06	3.24442e+06	5.96554e+06	3.88927e+06	6.93572e+06	940377	1.72995e+06	384077	1.66769e+06	1.27818e+06	1.66119e+06	919598	2.48885e+06	1.87366e+06	608114	299948	682071	470926
PGSC0003DMT400057863	AT5G28040	pep chromosome:SolTub_3.0:1:75540806:75542559:-1 gene:PGSC0003DMG400022471 transcript:PGSC0003DMT400057863 gene_biotype:protein_coding transcript_biotype:protein_coding description:Transcription regulator [Source:PGSC_GENE;Acc:PGSC0003DMG400022471]	1	1	447	NA	NA	NA	NA	NA	NA	NA	NA	NA	NA	NA	NA	NA	NA	NA	NA	NA	NA	NA	NA	NA	NA	NA	NA	NA	NA	NA	NA	NA	NA
PGSC0003DMT400031542	AT5G28010	pep chromosome:SolTub_3.0:7:6258626:6259653:1 gene:PGSC0003DMG400012100 transcript:PGSC0003DMT400031542 gene_biotype:protein_coding transcript_biotype:protein_coding description:Major latex [Source:PGSC_GENE;Acc:PGSC0003DMG400012100]	300	11	153	2.0751	1.05831	0.452859	0.695588	0.817374	0.605117	0.462274	0.785463	0.0249932	0.160549	0.682294	0.27751	7.07203e+06	1.65491e+06	1.46752e+07	1.9626e+07	7.48437e+06	2.41722e+06	3.49034e+07	1.34998e+07	1.58063e+07	3.22712e+06	2.42784e+07	2.55746e+06	2.38204e+06	1.54335e+06	1.94701e+06	1.34766e+06	1.44141e+06	474182
PGSC0003DMT400020065	AT5G28000	pep chromosome:SolTub_3.0:00:34562848:34563494:-1 gene:PGSC0003DMG400007767 transcript:PGSC0003DMT400020065 gene_biotype:protein_coding transcript_biotype:protein_coding description:Sn-1 protein [Source:PGSC_GENE;Acc:PGSC0003DMG400007767]	2	1	81	1.02944	NA	NA	0.498083	NA	NA	NA	NA	NA	NA	NA	NA	107906	12903.2	111082	0	NA	NA	279503	34737.7	NA	NA	139216	0	NA	NA	NA	NA	NA	NA
PGSC0003DMT400063586	AT5G27770	pep chromosome:SolTub_3.0:1:77556668:77558665:1 gene:PGSC0003DMG400024719 transcript:PGSC0003DMT400063586 gene_biotype:protein_coding transcript_biotype:protein_coding description:60S ribosomal protein L22 [Source:PGSC_GENE;Acc:PGSC0003DMG400024719]	280	10	125	1.08341	0.745059	1.00822	1.07525	0.650411	0.764735	0.488201	0.00379109	0.975067	0.703544	0.0143903	0.068705	1.27653e+07	974183	1.38301e+07	2.76432e+06	9.51094e+06	1.2885e+06	1.68233e+07	6.08415e+06	1.69616e+07	6.04615e+06	1.80892e+07	2.04395e+06	1.4803e+07	3.02695e+06	9.62801e+06	1.3765e+06	1.13203e+07	1.34754e+06
PGSC0003DMT400081305	AT5G27770	pep chromosome:SolTub_3.0:9:52741075:52743982:1 gene:PGSC0003DMG400031786 transcript:PGSC0003DMT400081305 gene_biotype:protein_coding transcript_biotype:protein_coding description:60S ribosomal protein L22 [Source:PGSC_GENE;Acc:PGSC0003DMG400031786]	18	2	125	0.705994	1.15105	1.33591	0.694223	0.989065	1.17749	0.190783	0.525935	NA	0.321667	0.954834	0.553907	859171	206945	606570	286547	988949	332278	837251	318752	1.11849e+06	0	581239	258844	666663	99088.4	659373	200340	784988	311624
PGSC0003DMT400063561	AT5G27730	pep chromosome:SolTub_3.0:1:77446457:77455386:1 gene:PGSC0003DMG400024713 transcript:PGSC0003DMT400063561 gene_biotype:protein_coding transcript_biotype:protein_coding description:Conserved gene of unknown function [Source:PGSC_GENE;Acc:PGSC0003DMG400024713]	9	1	608	0.989469	0.767116	1.36611	0.887694	0.442703	0.501212	0.965291	0.237406	0.0951928	0.60916	0.0406817	0.217997	267078	87708.6	264265	77128.9	204880	32512.1	236420	72556.8	322976	45370.4	209868	44831.8	432575	118219	191502	41588	216812	28475.8
PGSC0003DMT400005425	AT5G27700	pep chromosome:SolTub_3.0:4:64490975:64493196:-1 gene:PGSC0003DMG400002120 transcript:PGSC0003DMT400005425 gene_biotype:protein_coding transcript_biotype:protein_coding description:40S ribosomal protein S21e [Source:PGSC_GENE;Acc:PGSC0003DMG400002120]	231	2	82	0.864761	0.902497	0.921009	0.958514	0.766566	1.19789	0.318287	0.596752	0.693912	0.833461	0.37912	0.428287	2.02798e+06	307856	1.75371e+06	413376	1.83024e+06	648505	2.2439e+06	744183	2.06665e+06	448090	2.15081e+06	425084	1.52066e+06	640896	1.16568e+06	340971	1.82159e+06	264590
PGSC0003DMT400029439	AT5G27700	pep chromosome:SolTub_3.0:1:57984013:57985803:1 gene:PGSC0003DMG400011319 transcript:PGSC0003DMT400029439 gene_biotype:protein_coding transcript_biotype:protein_coding description:40S ribosomal protein S21e [Source:PGSC_GENE;Acc:PGSC0003DMG400011319]	254	3	82	0.836548	0.779317	1.03023	1.17453	0.529289	0.624215	0.341468	0.111379	0.864318	0.321189	0.00718087	0.0225594	6.60411e+06	1.31566e+06	5.52466e+06	1.68111e+06	5.14669e+06	960813	6.98909e+06	1.89721e+06	7.2004e+06	1.46163e+06	8.20893e+06	1.31281e+06	9.79729e+06	2.39871e+06	5.1856e+06	938729	6.11561e+06	1.03599e+06
PGSC0003DMT400063677	AT5G27670	pep chromosome:SolTub_3.0:1:77210933:77211712:-1 gene:PGSC0003DMG400024748 transcript:PGSC0003DMT400063677 gene_biotype:protein_coding transcript_biotype:protein_coding description:Histone H2A.1 [Source:PGSC_GENE;Acc:PGSC0003DMG400024748]	333	10	146	1.61018	1.17264	0.946361	1.35334	0.158827	0.305648	0.115719	0.602637	0.856843	0.490505	0.131287	0.216211	3.99349e+06	848518	6.43022e+06	2.62902e+06	4.68295e+06	2.39884e+06	8.45159e+06	3.48859e+06	7.99826e+06	3.39312e+06	1.14379e+07	7.49309e+06	9.12218e+06	9.10569e+06	1.44885e+06	664991	2.78818e+06	2.46923e+06
PGSC0003DMT400008891	AT5G27540	pep chromosome:SolTub_3.0:1:76541375:76543418:1 gene:PGSC0003DMG400003454 transcript:PGSC0003DMT400008891 gene_biotype:protein_coding transcript_biotype:protein_coding description:ATP/GTP/Ca++ binding protein [Source:PGSC_GENE;Acc:PGSC0003DMG400003454]	18	2	139	1.12604	1.86488	1.04754	1.48559	0.597919	0.5086	0.631969	0.0766397	0.776309	0.101084	0.197587	0.160341	783961	189933	882774	348549	1.462e+06	639818	697151	165145	730295	153609	1.03568e+06	326041	874553	451850	522912	100300	444797	198694
PGSC0003DMT400073594	AT5G27540	pep chromosome:SolTub_3.0:1:76525159:76533985:1 gene:PGSC0003DMG400028589 transcript:PGSC0003DMT400073594 gene_biotype:protein_coding transcript_biotype:protein_coding description:Rac-GTP binding protein [Source:PGSC_GENE;Acc:PGSC0003DMG400028589]	50	5	400	1.29638	1.10209	0.131089	0.423954	1.77987	2.60198	0.692331	0.892055	0.00700927	0.0486252	0.258601	0.20059	1.28826e+07	1.15259e+07	1.67007e+07	1.46109e+07	1.41977e+07	1.48223e+07	7.14983e+06	3.29649e+06	937266	1.03104e+06	3.0312e+06	1.30292e+06	1.31812e+06	372735	2.34609e+06	1.64896e+06	3.42973e+06	3.00485e+06
PGSC0003DMT400073593	AT5G27470	pep chromosome:SolTub_3.0:1:76496259:76501649:1 gene:PGSC0003DMG402028588 transcript:PGSC0003DMT400073593 gene_biotype:protein_coding transcript_biotype:protein_coding description:Seryl-tRNA synthetase [Source:PGSC_GENE;Acc:PGSC0003DMG402028588]	168	15	447	1.16153	1.10761	1.01568	1.17222	0.324509	0.27329	0.466597	0.305327	0.948243	0.470982	0.0305521	0.0203613	3.51143e+06	510193	4.07863e+06	1.39366e+06	3.88929e+06	464641	3.66426e+06	1.40579e+06	3.7217e+06	982618	4.29531e+06	897981	5.74921e+06	2.87516e+06	1.86567e+06	712750	1.5712e+06	351548
PGSC0003DMT400073650	AT5G27430	pep chromosome:SolTub_3.0:1:76448105:76451833:-1 gene:PGSC0003DMG400028606 transcript:PGSC0003DMT400073650 gene_biotype:protein_coding transcript_biotype:protein_coding description:Microsomal signal peptidase 23 kD subunit [Source:PGSC_GENE;Acc:PGSC0003DMG400028606]	6	1	167	2.2975	2.16622	1.71964	3.50988	0.321848	0.693577	0.147297	0.0556621	0.0764421	0.00464661	0.0389181	0.517734	170593	35988.6	391938	186513	369541	113091	240928	125893	414309	85394.4	845628	125472	825486	395008	265681	90064.2	572538	459775
PGSC0003DMT400068522	AT5G27390	pep chromosome:SolTub_3.0:8:19300374:19307273:1 gene:PGSC0003DMG400026653 transcript:PGSC0003DMT400068522 gene_biotype:protein_coding transcript_biotype:protein_coding description:Conserved gene of unknown function [Source:PGSC_GENE;Acc:PGSC0003DMG400026653]	2	1	237	0.918557	0.874837	NA	NA	NA	NA	0.177874	0.696473	NA	NA	NA	NA	205997	1193.22	189220	8127.9	180214	65737.8	NA	NA	NA	NA	NA	NA	NA	NA	110173	2932.59	218479	33714.5
PGSC0003DMT400073627	AT5G27380	pep chromosome:SolTub_3.0:1:76284616:76290242:-1 gene:PGSC0003DMG400028599 transcript:PGSC0003DMT400073627 gene_biotype:protein_coding transcript_biotype:protein_coding description:Glutathione synthetase, chloroplastic [Source:PGSC_GENE;Acc:PGSC0003DMG400028599]	15	3	483	1.15901	1.07791	0.682234	1.04185	100	100	0.764653	0.809712	0.423945	0.907088	0.05	0.05	711176	397672	824263	612345	766585	200238	359465	150686	245239	68977.5	374508	178102	NA	NA	635373	310190	478366	243353
PGSC0003DMT400063603	AT5G27030	pep chromosome:SolTub_3.0:1:77783720:77794129:1 gene:PGSC0003DMG400024727 transcript:PGSC0003DMT400063603 gene_biotype:protein_coding transcript_biotype:protein_coding description:WD-repeat protein [Source:PGSC_GENE;Acc:PGSC0003DMG400024727]	30	4	1132	1.22047	1.17056	0.969405	1.2541	3.08787	2.54933	0.623664	0.605996	0.909848	0.377977	0.00612023	0.00736953	1.06507e+06	612183	1.29988e+06	687337	1.24672e+06	288556	818210	357531	793176	236031	1.02612e+06	265844	574600	243291	1.77429e+06	602794	1.46485e+06	436510
PGSC0003DMT400097200	AT5G26830	pep chromosome:SolTub_3.0:7:54962426:54963667:1 gene:PGSC0003DMG400046771 transcript:PGSC0003DMT400097200 gene_biotype:protein_coding transcript_biotype:protein_coding description:Threonyl-tRNA synthetase [Source:PGSC_GENE;Acc:PGSC0003DMG400046771]	5	2	413	2.09404	1.34231	0.0148907	0.943642	31.0238	38.1562	0.270873	0.528154	0.0127629	0.870791	NA	NA	3.18991e+06	1.84268e+06	6.67981e+06	5.6064e+06	4.28185e+06	2.50666e+06	1.53256e+07	4.76129e+06	228209	86967	1.44619e+07	5.85213e+06	306818	0	9.51864e+06	3.86799e+06	1.1707e+07	3.12014e+06
PGSC0003DMT400046948	AT5G26710	pep chromosome:SolTub_3.0:1:79154751:79163670:-1 gene:PGSC0003DMG400018234 transcript:PGSC0003DMT400046948 gene_biotype:protein_coding transcript_biotype:protein_coding description:Glutamyl-tRNA synthetase, cytoplasmic [Source:PGSC_GENE;Acc:PGSC0003DMG400018234]	81	10	740	1.41631	1.61878	0.853614	1.0302	1.63703	1.78615	0.198279	0.0467511	0.374069	0.915478	0.238476	0.091914	832732	228219	1.17941e+06	438424	1.34801e+06	374683	807065	187097	688922	167322	831437	403775	626599	316118	1.02576e+06	386401	1.1192e+06	275660
PGSC0003DMT400080601	AT5G26670	pep chromosome:SolTub_3.0:10:25588853:25594332:-1 gene:PGSC0003DMG400031385 transcript:PGSC0003DMT400080601 gene_biotype:protein_coding transcript_biotype:protein_coding description:Pectin acetylesterase [Source:PGSC_GENE;Acc:PGSC0003DMG400031385]	10	2	552	NA	NA	0.945802	0.857724	0.630475	0.350881	NA	NA	0.895738	0.732737	0.341284	0.165049	NA	NA	88492.7	0	83936.3	7108.74	213461	88457.3	201892	11499.5	183091	9050.14	438656	256440	276562	87531.1	153916	68438
PGSC0003DMT400004310	AT5G26667	pep chromosome:SolTub_3.0:1:68293297:68298692:-1 gene:PGSC0003DMG400001709 transcript:PGSC0003DMT400004310 gene_biotype:protein_coding transcript_biotype:protein_coding description:Uridylate kinase [Source:PGSC_GENE;Acc:PGSC0003DMG400001709]	13	4	209	4.8034	6.29585	1.22757	4.49349	1.12421	0.855141	0.012646	0.00978397	0.382393	0.161051	NA	NA	263178	216009	1.26415e+06	587502	1.65693e+06	798420	257836	75283.8	316511	38675.8	1.15859e+06	799283	523501	0	588525	359491	447668	361109
PGSC0003DMT400042818	AT5G26570	pep chromosome:SolTub_3.0:9:60560484:60572432:1 gene:PGSC0003DMG400016613 transcript:PGSC0003DMT400042818 gene_biotype:protein_coding transcript_biotype:protein_coding description:Glucan/water dikinase [Source:PGSC_GENE;Acc:PGSC0003DMG400016613]	79	12	1202	1.18046	1.18721	0.794459	1.42349	0.50651	0.405861	0.710656	0.488755	0.403619	0.272357	0.179169	0.112435	2.16344e+06	542669	2.55385e+06	1.9571e+06	2.56846e+06	975586	1.98628e+06	856539	1.57802e+06	351912	2.82744e+06	1.14158e+06	3.14863e+06	1.91418e+06	1.59481e+06	889625	1.2779e+06	859788
PGSC0003DMT400060294	AT5G26360	pep chromosome:SolTub_3.0:5:51779078:51787386:1 gene:PGSC0003DMG400023453 transcript:PGSC0003DMT400060294 gene_biotype:protein_coding transcript_biotype:protein_coding description:Chaperonin containing t-complex protein 1, gamma subunit, tcpg [Source:PGSC_GENE;Acc:PGSC0003DMG400023453]	207	24	555	0.9206	1.03591	0.688519	1.61374	0.982163	1.25811	0.658089	0.861072	0.00562216	0.398006	0.930605	0.276376	1.14455e+07	2.9944e+06	1.05367e+07	2.58415e+06	1.18565e+07	3.42374e+06	6.08435e+06	852023	4.18919e+06	543628	9.81854e+06	8.32129e+06	1.21657e+07	2.85982e+06	1.19487e+07	3.89182e+06	1.53058e+07	4.55245e+06
PGSC0003DMT400081426	AT5G26340	pep chromosome:SolTub_3.0:9:53280838:53287111:-1 gene:PGSC0003DMG400031832 transcript:PGSC0003DMT400081426 gene_biotype:protein_coding transcript_biotype:protein_coding description:Hexose transporter [Source:PGSC_GENE;Acc:PGSC0003DMG400031832]	10	2	523	0.998287	2.05759	1.00936	1.51567	NA	100	NA	NA	0.977982	0.61374	NA	0.05	154767	0	154502	73848.1	318447	142630	143033	194.355	144371	42962.6	216791	124546	NA	NA	114214	23024.1	142942	45079.3
PGSC0003DMT400004200	AT5G25780	pep chromosome:SolTub_3.0:1:68067005:68072473:1 gene:PGSC0003DMG400001674 transcript:PGSC0003DMT400004200 gene_biotype:protein_coding transcript_biotype:protein_coding description:Eukaryotic translation initiation factor 3 subunit B [Source:PGSC_GENE;Acc:PGSC0003DMG400001674]	333	24	717	1.11016	1.15188	1.57249	1.25212	0.731901	0.95147	0.645566	0.0754129	0.0259767	0.137858	0.0930202	0.764034	6.89121e+06	652150	7.65037e+06	3.11001e+06	7.93786e+06	790791	5.65551e+06	1.36525e+06	8.89326e+06	1.94316e+06	7.08139e+06	1.06237e+06	6.90874e+06	1.83584e+06	5.05651e+06	636295	6.57346e+06	1.13587e+06
PGSC0003DMT400028109	AT5G25757	pep chromosome:SolTub_3.0:8:43361158:43367599:-1 gene:PGSC0003DMG400010841 transcript:PGSC0003DMT400028109 gene_biotype:protein_coding transcript_biotype:protein_coding description:Eukaryotic translation initiation factor 3 subunit 6-interacting protein [Source:PGSC_GENE;Acc:PGSC0003DMG400010841]	50	10	517	1.20272	0.769078	0.337869	1.03981	0.294702	0.774123	0.550985	0.527001	0.0335504	0.887726	0.0198682	0.5453	1.50603e+06	864382	1.81134e+06	463925	1.15826e+06	599255	1.30693e+06	408365	441569	308178	1.35895e+06	585538	2.92045e+06	1.38741e+06	860664	303276	2.26079e+06	1.56178e+06
PGSC0003DMT400037635	AT5G25630	pep chromosome:SolTub_3.0:8:43120413:43126209:-1 gene:PGSC0003DMG400014513 transcript:PGSC0003DMT400037635 gene_biotype:protein_coding transcript_biotype:protein_coding description:Pentatricopeptide repeat-containing protein [Source:PGSC_GENE;Acc:PGSC0003DMG400014513]	20	1	629	0.490293	0.694837	1.34401	0.89682	3.66267	2.09411	0.0281648	0.128025	NA	0.630213	0.00321868	0.076819	1.54915e+07	3.35536e+06	7.59539e+06	4.85876e+06	1.07641e+07	3.88673e+06	3.29556e+06	923721	4.42925e+06	0	2.95552e+06	841815	4.56742e+06	3.39157e+06	1.6729e+07	3.83914e+06	9.56467e+06	2.97797e+06
PGSC0003DMT400083853	AT5G25540	pep chromosome:SolTub_3.0:8:42377833:42385995:-1 gene:PGSC0003DMG400033628 transcript:PGSC0003DMT400083853 gene_biotype:protein_coding transcript_biotype:protein_coding description:CID5/IPD1 [Source:PGSC_GENE;Acc:PGSC0003DMG400033628]	1	1	190	NA	NA	NA	NA	NA	NA	NA	NA	NA	NA	NA	NA	NA	NA	NA	NA	NA	NA	NA	NA	NA	NA	NA	NA	NA	NA	NA	NA	NA	NA
PGSC0003DMT400074807	AT5G25450	pep chromosome:SolTub_3.0:8:39992948:39999434:1 gene:PGSC0003DMG400029087 transcript:PGSC0003DMT400074807 gene_biotype:protein_coding transcript_biotype:protein_coding description:Cytochrome b-c1 complex subunit 7 [Source:UniProtKB/Swiss-Prot;Acc:P48502]	187	10	123	1.11632	1.61963	0.899373	1.57867	1.15242	1.14654	0.676466	0.00842668	0.625556	0.0773494	0.64726	0.488028	3.95255e+06	1.11823e+06	4.41231e+06	1.80546e+06	6.40166e+06	860631	3.17148e+06	1.1663e+06	2.85235e+06	471257	5.00674e+06	1.3865e+06	2.33164e+06	789853	2.68702e+06	1.26967e+06	2.67332e+06	509903
PGSC0003DMT400078990	AT5G25220	pep chromosome:SolTub_3.0:7:3061667:3068336:1 gene:PGSC0003DMG400030737 transcript:PGSC0003DMT400078990 gene_biotype:protein_coding transcript_biotype:protein_coding description:Homeobox protein knotted-1-like LET12 [Source:PGSC_GENE;Acc:PGSC0003DMG400030737]	2	2	415	1.30406	0.79499	0.913602	NA	1.24652	1.23966	0.0348073	0.160673	NA	NA	NA	NA	178783	17011.5	233144	23531	142131	32361.8	157666	0	144044	0	NA	NA	152868	0	190553	18983.1	189505	24619.4
PGSC0003DMT400001543	AT5G24650	pep chromosome:SolTub_3.0:3:47145071:47149386:-1 gene:PGSC0003DMG400000572 transcript:PGSC0003DMT400001543 gene_biotype:protein_coding transcript_biotype:protein_coding description:Protein translocase [Source:PGSC_GENE;Acc:PGSC0003DMG400000572]	56	4	260	0.516717	0.539193	0.486861	0.834701	1.18094	0.573581	0.259959	0.328038	0.0055802	0.37721	0.652929	0.263134	506482	381258	261708	133018	273091	99762.8	1.14067e+06	77172.3	555349	302012	952121	395923	1.07474e+06	693163	1.26921e+06	461539	616450	315307
PGSC0003DMT400030676	AT5G24530	pep chromosome:SolTub_3.0:7:41845573:41847191:1 gene:PGSC0003DMG400011751 transcript:PGSC0003DMT400030676 gene_biotype:protein_coding transcript_biotype:protein_coding description:2-oxoglutarate-dependent dioxygenase [Source:PGSC_GENE;Acc:PGSC0003DMG400011751]	51	6	341	0.289928	0.577124	0.16235	0.508623	1.65954	1.03009	0.109181	0.363047	6.19444e-05	0.184903	0.160255	0.933397	3.67679e+06	2.88319e+06	1.066e+06	285424	2.12196e+06	1.44303e+06	3.30768e+06	419197	537001	594363	1.68236e+06	2.12873e+06	8.89714e+06	5.83661e+06	1.47652e+07	4.84006e+06	9.16481e+06	2.11444e+06
PGSC0003DMT400061041	AT5G24510	pep chromosome:SolTub_3.0:1:80992281:80993236:-1 gene:PGSC0003DMG400023752 transcript:PGSC0003DMT400061041 gene_biotype:protein_coding transcript_biotype:protein_coding description:Acidic ribosomal protein P1a [Source:PGSC_GENE;Acc:PGSC0003DMG400023752]	42	2	112	1.13471	0.926312	2.35091	2.11998	0.0785947	0.166642	0.828985	0.785749	0.282494	0.482872	0.376095	0.227172	995177	450491	1.12924e+06	1.11365e+06	921844	263135	774823	150161	1.82154e+06	1.32497e+06	1.64261e+06	1.58133e+06	2.61391e+06	2.79476e+06	205440	78775.1	435587	236698
PGSC0003DMT400081989	AT5G24510	pep chromosome:SolTub_3.0:1:1651485:1653969:-1 gene:PGSC0003DMG400032190 transcript:PGSC0003DMT400081989 gene_biotype:protein_coding transcript_biotype:protein_coding description:Acidic ribosomal protein P1a [Source:PGSC_GENE;Acc:PGSC0003DMG400032190]	6	2	108	1.19617	2.57743	NA	NA	0.136759	NA	NA	NA	NA	NA	NA	NA	141574	0	169346	40152	364897	202051	NA	NA	NA	NA	NA	NA	652691	0	89261.1	0	NA	NA
PGSC0003DMT400069506	AT5G24490	pep chromosome:SolTub_3.0:6:53661629:53665412:1 gene:PGSC0003DMG400027021 transcript:PGSC0003DMT400069506 gene_biotype:protein_coding transcript_biotype:protein_coding description:Chloroplast-specific ribosomal protein [Source:PGSC_GENE;Acc:PGSC0003DMG400027021]	538	18	312	0.687407	0.739325	0.731711	0.673582	0.973894	0.888864	0.015616	0.265559	0.224415	0.149216	0.64749	0.0122192	1.61652e+07	2.22154e+06	1.1112e+07	2.44594e+06	1.19513e+07	6.68084e+06	2.18171e+07	8.59143e+06	1.59638e+07	2.28869e+06	1.46956e+07	2.41985e+06	1.47065e+07	755222	1.43226e+07	1.4293e+06	1.30721e+07	677874
PGSC0003DMT400001515	AT5G24460	pep chromosome:SolTub_3.0:3:47425006:47426404:1 gene:PGSC0003DMG400000562 transcript:PGSC0003DMT400001515 gene_biotype:protein_coding transcript_biotype:protein_coding description:Conserved gene of unknown function [Source:PGSC_GENE;Acc:PGSC0003DMG400000562]	3	1	286	0.603606	1.53743	0.611572	0.720528	NA	NA	0.0728362	0.211962	0.498769	0.534586	NA	NA	176775	24048.9	106702	44293.4	271778	108766	365055	192223	223258	77782.6	263033	90817.7	NA	NA	125699	30933.5	205408	30555.9
PGSC0003DMT400013966	AT5G24400	pep chromosome:SolTub_3.0:6:38779100:38781760:-1 gene:PGSC0003DMG400005471 transcript:PGSC0003DMT400013966 gene_biotype:protein_coding transcript_biotype:protein_coding description:6-phosphogluconolactonase [Source:PGSC_GENE;Acc:PGSC0003DMG400005471]	39	1	106	1.22702	0.858685	0.774388	0.906371	0.726746	1.20934	0.493585	0.36882	0.271679	0.598107	0.143559	0.523123	476944	89099.2	585221	288445	409545	109987	426040	87143.2	329920	137555	386150	103991	855315	263376	621597	117178	1.03437e+06	467211
PGSC0003DMT400047627	AT5G24400	pep chromosome:SolTub_3.0:3:47830166:47834596:1 gene:PGSC0003DMG400018511 transcript:PGSC0003DMT400047627 gene_biotype:protein_coding transcript_biotype:protein_coding description:6-phosphogluconolactonase [Source:PGSC_GENE;Acc:PGSC0003DMG400018511]	32	1	321	0.626102	0.745376	0.314287	0.915058	0.0978775	0.158647	0.328126	0.490519	0.239644	0.880542	0.161864	0.0890821	230061	78921	144042	21570.9	171482	26836.4	3.74372e+06	2.46114e+06	1.1766e+06	1.84091e+06	3.42572e+06	2.03052e+06	7.99879e+06	5.91803e+06	782901	681492	1.26898e+06	1.94872e+06
PGSC0003DMT400067247	AT5G24400	pep chromosome:SolTub_3.0:7:47838998:47841991:-1 gene:PGSC0003DMG402026150 transcript:PGSC0003DMT400067247 gene_biotype:protein_coding transcript_biotype:protein_coding description:6-phosphogluconolactonase [Source:PGSC_GENE;Acc:PGSC0003DMG402026150]	37	1	324	1.31897	1.01905	0.92747	1.40512	0.157718	0.190827	0.514225	0.948893	0.867435	0.47377	0.249478	0.268521	1.2728e+06	538353	1.67878e+06	1.06103e+06	1.29705e+06	498005	716154	407546	664211	444053	1.00628e+06	655590	6.91058e+06	8.83703e+06	1.08992e+06	205818	1.31872e+06	689527
PGSC0003DMT400084224	AT5G24090	pep chromosome:SolTub_3.0:5:44304719:44306659:-1 gene:PGSC0003DMG400033882 transcript:PGSC0003DMT400084224 gene_biotype:protein_coding transcript_biotype:protein_coding description:Acidic endochitinase [Source:PGSC_GENE;Acc:PGSC0003DMG400033882]	15	3	292	4.56333	0.302363	0.122446	0.194512	0.589721	1.64215	0.0759725	0.345978	0.301834	0.527739	0.412316	0.398294	352503	238836	1.60858e+06	560456	106584	43952.1	1.50843e+06	2.02885e+06	184702	68257.1	293408	138849	600810	390297	354311	287459	986624	671229
PGSC0003DMT400027448	AT5G23960	pep chromosome:SolTub_3.0:7:46610046:46613090:-1 gene:PGSC0003DMG400010587 transcript:PGSC0003DMT400027448 gene_biotype:protein_coding transcript_biotype:protein_coding description:Sesquiterpene synthase [Source:PGSC_GENE;Acc:PGSC0003DMG400010587]	5	2	551	1.58246	0.724234	NA	1.46947	0.277262	0.298779	0.382547	0.445868	NA	0.228236	NA	NA	255333	129121	404054	198124	184920	55023.2	333731	113618	NA	NA	490408	4424.74	730235	0	202466	70032.4	218179	140207
PGSC0003DMT400053974	AT5G23960	pep chromosome:SolTub_3.0:9:59901331:59903356:1 gene:PGSC0003DMG400020941 transcript:PGSC0003DMT400053974 gene_biotype:protein_coding transcript_biotype:protein_coding description:Cembratrienol synthase 2a [Source:PGSC_GENE;Acc:PGSC0003DMG400020941]	2	1	495	NA	NA	NA	NA	NA	NA	NA	NA	NA	NA	NA	NA	NA	NA	NA	NA	NA	NA	NA	NA	NA	NA	NA	NA	NA	NA	NA	NA	NA	NA
PGSC0003DMT400026228	AT5G23950	pep chromosome:SolTub_3.0:3:43572897:43574394:1 gene:PGSC0003DMG400010115 transcript:PGSC0003DMT400026228 gene_biotype:protein_coding transcript_biotype:protein_coding description:C2 domain-containing protein [Source:PGSC_GENE;Acc:PGSC0003DMG400010115]	23	4	351	1.59994	21.25	55.6797	27.0206	0.35328	0.450729	0.110105	0.327456	0.0454633	0.289795	0.174446	0.14477	541123	185947	865765	309862	1.14988e+07	2.10119e+07	443175	277249	2.46758e+07	2.04741e+07	1.19749e+07	1.98564e+07	613213	364634	216636	47122.2	276393	157088
PGSC0003DMT400076930	AT5G23950	pep chromosome:SolTub_3.0:6:37560582:37561804:1 gene:PGSC0003DMG400029920 transcript:PGSC0003DMT400076930 gene_biotype:protein_coding transcript_biotype:protein_coding description:Conserved gene of unknown function [Source:PGSC_GENE;Acc:PGSC0003DMG400029920]	53	3	270	1.2835	1.29445	0.156667	0.742307	0.156744	0.231529	0.504614	0.415957	0.0312472	0.471644	0.0313611	0.0449261	1.41584e+06	449915	1.81722e+06	1.05741e+06	1.83273e+06	861593	1.17547e+06	648542	184158	61522	872563	301299	4.01628e+06	2.56829e+06	629529	404474	929885	401978
PGSC0003DMT400026230	AT5G23940	pep chromosome:SolTub_3.0:3:43594525:43597471:1 gene:PGSC0003DMG400010117 transcript:PGSC0003DMT400026230 gene_biotype:protein_coding transcript_biotype:protein_coding description:HXXXD-type acyl-transferase family protein [Source:Projected from Arabidopsis thaliana (AT5G23940) TAIR;Acc:AT5G23940]	12	2	403	1.30132	0.483051	5.06767	1.84234	0.0471731	NA	0.724231	0.50764	0.288407	0.117099	NA	NA	210678	172054	274159	207739	101768	26177.6	97030.2	31386.8	491717	485826	178762	48782.2	4.06509e+06	0	191763	50417.9	NA	NA
PGSC0003DMT400040825	AT5G23890	pep chromosome:SolTub_3.0:3:43384590:43391593:1 gene:PGSC0003DMG400015786 transcript:PGSC0003DMT400040825 gene_biotype:protein_coding transcript_biotype:protein_coding description:Conserved gene of unknown function [Source:PGSC_GENE;Acc:PGSC0003DMG400015786]	2	2	943	NA	2.1736	NA	NA	NA	NA	NA	NA	NA	NA	NA	NA	50144.4	0	NA	NA	108994	0	NA	NA	41525.6	0	66841.9	0	NA	NA	147293	0	153838	78506.6
PGSC0003DMT400014466	AT5G23860	pep chromosome:SolTub_3.0:3:58276520:58277808:-1 gene:PGSC0003DMG400005671 transcript:PGSC0003DMT400014466 gene_biotype:protein_coding transcript_biotype:protein_coding description:Beta tubulin [Source:PGSC_GENE;Acc:PGSC0003DMG400005671]	190	1	281	NA	NA	131.275	45.1403	NA	NA	NA	NA	0.0316114	0.377839	NA	NA	NA	NA	78359.7	0	1.05978e+07	1.03691e+07	184931	41738	2.42767e+07	1.29563e+07	8.34782e+06	1.16504e+07	NA	NA	817455	581453	NA	NA
PGSC0003DMT400076938	AT5G23860	pep chromosome:SolTub_3.0:6:37389743:37393815:-1 gene:PGSC0003DMG400029926 transcript:PGSC0003DMT400076938 gene_biotype:protein_coding transcript_biotype:protein_coding description:Tubulin beta chain [Source:PGSC_GENE;Acc:PGSC0003DMG400029926]	512	2	447	0.895331	1.19979	1.12375	1.22405	0.857155	1.06586	0.655215	0.295649	0.62892	0.389499	0.449243	0.706474	6.72338e+06	1.59166e+06	6.01965e+06	2.58446e+06	8.06661e+06	1.7976e+06	4.87799e+06	2.30215e+06	5.48162e+06	688840	5.97088e+06	686747	6.57574e+06	1.86132e+06	5.63642e+06	1.45312e+06	7.00884e+06	1.20827e+06
PGSC0003DMT400078206	AT5G23860	pep chromosome:SolTub_3.0:6:56942398:56945344:-1 gene:PGSC0003DMG400030431 transcript:PGSC0003DMT400078206 gene_biotype:protein_coding transcript_biotype:protein_coding description:Beta-tubulin 2 [Source:PGSC_GENE;Acc:PGSC0003DMG400030431]	477	3	446	1.27263	NA	NA	NA	0.287176	NA	0.550246	NA	NA	NA	NA	NA	179690	49748.7	228678	76687.4	NA	NA	NA	NA	390730	202411	282738	60530.3	774507	0	222420	0	NA	NA
PGSC0003DMT400037202	AT5G23760	pep chromosome:SolTub_3.0:3:42943572:42944472:-1 gene:PGSC0003DMG400014342 transcript:PGSC0003DMT400037202 gene_biotype:protein_coding transcript_biotype:protein_coding description:Metal ion binding protein [Source:PGSC_GENE;Acc:PGSC0003DMG400014342]	2	1	111	NA	NA	NA	NA	NA	NA	NA	NA	NA	NA	NA	NA	NA	NA	NA	NA	NA	NA	NA	NA	NA	NA	NA	NA	NA	NA	NA	NA	NA	NA
PGSC0003DMT400020708	AT5G23540	pep chromosome:SolTub_3.0:4:68488201:68492649:-1 gene:PGSC0003DMG400008026 transcript:PGSC0003DMT400020708 gene_biotype:protein_coding transcript_biotype:protein_coding description:26S proteasome non-ATPase regulatory subunit [Source:PGSC_GENE;Acc:PGSC0003DMG400008026]	161	8	312	0.999955	1.61275	0.900568	1.00595	1.16066	1.15659	0.999824	0.160397	0.60719	0.979957	0.655169	0.36654	1.04005e+07	2.09106e+06	1.04e+07	3.54512e+06	1.67734e+07	7.96806e+06	5.07391e+06	1.81274e+06	4.5694e+06	520455	5.10408e+06	1.46095e+06	4.58476e+06	1.12638e+06	5.32136e+06	2.97012e+06	5.3027e+06	990910
PGSC0003DMT400017675	AT5G23440	pep chromosome:SolTub_3.0:1:65449889:65450724:-1 gene:PGSC0003DMG400006858 transcript:PGSC0003DMT400017675 gene_biotype:protein_coding transcript_biotype:protein_coding description:Subunit A of ferredoxin-thioredoxin-reductase [Source:PGSC_GENE;Acc:PGSC0003DMG400006858]	293	9	171	0.892244	1.04084	0.801916	0.907068	1.65897	1.75682	0.389569	0.802364	0.389795	0.723937	0.0921603	0.119091	7.51376e+06	1.19357e+06	6.7041e+06	1.32061e+06	7.8206e+06	2.04954e+06	5.66721e+06	2.39329e+06	4.54463e+06	607877	5.14055e+06	1.6e+06	2.62532e+06	1.62458e+06	4.35532e+06	795870	4.61222e+06	1.59535e+06
PGSC0003DMT400046236	AT5G23310	pep chromosome:SolTub_3.0:2:7406265:7409582:1 gene:PGSC0003DMG400017948 transcript:PGSC0003DMT400046236 gene_biotype:protein_coding transcript_biotype:protein_coding description:Superoxide dismutase [Source:PGSC_GENE;Acc:PGSC0003DMG400017948]	4	1	258	NA	NA	0.817243	1.54786	NA	NA	NA	NA	NA	NA	NA	NA	NA	NA	209727	147711	242522	0	182936	0	149503	45694	283160	103303	333416	10710	NA	NA	NA	NA
PGSC0003DMT400042247	AT5G23290	pep chromosome:SolTub_3.0:1:3952873:3958333:1 gene:PGSC0003DMG400016397 transcript:PGSC0003DMT400042247 gene_biotype:protein_coding transcript_biotype:protein_coding description:Prefoldin subunit 5 [Source:PGSC_GENE;Acc:PGSC0003DMG400016397]	25	4	147	1.07517	1.07252	1.05915	1.73229	2.04511	3.3989	0.71419	0.79602	0.950433	0.428877	NA	NA	572609	152853	615651	167598	614134	270536	394244	171220	417566	351737	682944	359256	218338	0	446526	275522	742109	521145
PGSC0003DMT400042326	AT5G23250	pep chromosome:SolTub_3.0:1:3546392:3554819:1 gene:PGSC0003DMG400016412 transcript:PGSC0003DMT400042326 gene_biotype:protein_coding transcript_biotype:protein_coding description:Succinyl-CoA ligase alpha 1 subunit [Source:PGSC_GENE;Acc:PGSC0003DMG400016412]	343	14	332	1.45879	1.44305	1.01192	1.41286	0.626747	0.785595	0.286446	0.00826222	0.933963	0.0608395	0.160753	0.397446	6.73437e+06	644341	9.82404e+06	5.37208e+06	9.71801e+06	1.58657e+06	5.23423e+06	959613	5.29664e+06	1.10006e+06	7.39526e+06	1.73463e+06	1.10263e+07	5.2154e+06	6.91071e+06	1.07545e+06	8.66221e+06	880071
PGSC0003DMT400027435	AT5G23140	pep chromosome:SolTub_3.0:2:8470164:8476881:1 gene:PGSC0003DMG402010580 transcript:PGSC0003DMT400027435 gene_biotype:protein_coding transcript_biotype:protein_coding description:ATP-dependent Clp protease proteolytic subunit [Source:PGSC_GENE;Acc:PGSC0003DMG402010580]	19	1	238	3.09849	2.07637	0.893555	2.74434	0.297528	0.29862	0.288526	0.458682	0.855006	0.283856	0.251151	0.263472	278296	164287	862298	373316	577847	285053	231427	132936	206793	32910.1	635114	442087	1.05136e+06	568836	312808	52540.7	313956	184645
PGSC0003DMT400082481	AT5G23140	pep chromosome:SolTub_3.0:4:4899203:4903886:1 gene:PGSC0003DMG400032562 transcript:PGSC0003DMT400082481 gene_biotype:protein_coding transcript_biotype:protein_coding description:ATP-dependent Clp protease proteolytic subunit [Source:PGSC_GENE;Acc:PGSC0003DMG400032562]	24	2	236	1.2274	0.920087	0.617725	0.396639	0.276017	0.595805	0.441192	0.698787	0.124543	0.0381089	0.0497125	0.318623	1.19755e+06	438731	1.46987e+06	509200	1.10185e+06	187422	1.24032e+06	531378	766174	151995	491958	286101	1.02899e+07	6.35747e+06	2.84018e+06	1.09328e+06	6.13076e+06	4.55691e+06
PGSC0003DMT400005977	AT5G23120	pep chromosome:SolTub_3.0:2:8798093:8806350:1 gene:PGSC0003DMG400002324 transcript:PGSC0003DMT400005977 gene_biotype:protein_coding transcript_biotype:protein_coding description:Plastid high chlorophyll fluorescence 136 [Source:PGSC_GENE;Acc:PGSC0003DMG400002324]	1194	31	393	0.93955	0.940328	1.13356	1.10199	0.997577	0.887581	0.768457	0.689	0.175908	0.443142	0.988013	0.503055	5.26837e+07	1.38592e+07	4.9499e+07	1.566e+07	4.95399e+07	6.11484e+06	5.80354e+07	7.01232e+06	6.57869e+07	7.73637e+06	6.39544e+07	1.28901e+07	5.26124e+07	1.61895e+07	5.24849e+07	2.91323e+06	4.66978e+07	4.74223e+06
PGSC0003DMT400062981	AT5G23060	pep chromosome:SolTub_3.0:3:54437065:54440400:1 gene:PGSC0003DMG400024508 transcript:PGSC0003DMT400062981 gene_biotype:protein_coding transcript_biotype:protein_coding description:Extracellular Ca2+ sensing receptor [Source:PGSC_GENE;Acc:PGSC0003DMG400024508]	326	16	390	0.485687	0.626591	0.641196	0.728267	0.875325	0.752535	0.0649177	0.242042	0.0176009	0.056612	0.708582	0.403894	1.4172e+07	6.46775e+06	6.88316e+06	2.15233e+06	8.88007e+06	5.32497e+06	1.22936e+07	2.46837e+06	7.88262e+06	1.63439e+06	8.95303e+06	1.70654e+06	7.42432e+06	4.12771e+06	6.49869e+06	2.40846e+06	5.58706e+06	590954
PGSC0003DMT400001138	AT5G22850	pep chromosome:SolTub_3.0:11:39471944:39477155:1 gene:PGSC0003DMG401000428 transcript:PGSC0003DMT400001138 gene_biotype:protein_coding transcript_biotype:protein_coding description:Protease [Source:PGSC_GENE;Acc:PGSC0003DMG401000428]	2	1	498	0.732537	0.957715	0.1	0.971635	1.53222	1.5467	0.201202	0.731274	0.05	0.917773	0.200087	0.215907	4.1238e+06	543452	3.02083e+06	864042	3.94942e+06	390967	1.50321e+06	310166	NA	NA	1.46057e+06	557159	3.95957e+06	2.38504e+06	6.06691e+06	1.18719e+06	6.12427e+06	1.44866e+06
PGSC0003DMT400068259	AT5G22640	pep chromosome:SolTub_3.0:11:39757786:39767718:-1 gene:PGSC0003DMG400026534 transcript:PGSC0003DMT400068259 gene_biotype:protein_coding transcript_biotype:protein_coding description:EMB1211 [Source:PGSC_GENE;Acc:PGSC0003DMG400026534]	7	1	833	2.33423	1.41512	NA	NA	0.663	0.590326	0.155349	0.434422	NA	NA	0.397763	0.142282	103882	26640.1	242485	77389.5	147005	54193.4	NA	NA	139365	492.002	238363	0	213290	76090.9	141411	69314.3	125910	12897.7
PGSC0003DMT400018417	AT5G22620	pep chromosome:SolTub_3.0:6:55096366:55102143:-1 gene:PGSC0003DMG400007149 transcript:PGSC0003DMT400018417 gene_biotype:protein_coding transcript_biotype:protein_coding description:Phosphoglycerate mutase [Source:PGSC_GENE;Acc:PGSC0003DMG400007149]	157	12	509	0.917891	0.627018	1.11999	1.22428	0.525055	0.54115	0.705913	0.0259198	0.617762	0.452453	0.183492	0.217634	3.11763e+06	725755	2.86165e+06	1.08933e+06	1.95481e+06	447177	2.96447e+06	931145	3.32016e+06	1.00564e+06	3.62935e+06	1.40293e+06	3.84743e+06	2.47901e+06	2.02011e+06	393716	2.08203e+06	903615
PGSC0003DMT400076430	AT5G22620	pep chromosome:SolTub_3.0:2:34003142:34005838:1 gene:PGSC0003DMG400029722 transcript:PGSC0003DMT400076430 gene_biotype:protein_coding transcript_biotype:protein_coding description:Phosphoglycerate mutase [Source:PGSC_GENE;Acc:PGSC0003DMG400029722]	2	1	287	1.68555	2.27316	NA	NA	0.492047	0.668095	0.342893	0.0302198	NA	NA	NA	NA	171390	28001.9	288886	202182	389596	130901	NA	NA	125825	0	NA	NA	537348	0	264401	10288	359000	164408
PGSC0003DMT400068270	AT5G22580	pep chromosome:SolTub_3.0:11:39834361:39835701:-1 gene:PGSC0003DMG400026540 transcript:PGSC0003DMT400068270 gene_biotype:protein_coding transcript_biotype:protein_coding description:Conserved gene of unknown function [Source:PGSC_GENE;Acc:PGSC0003DMG400026540]	15	2	105	1.56389	1.8414	1.56576	1.36365	1.05047	0.932841	0.477442	0.295699	NA	0.388174	0.783289	0.776352	248111	221863	388020	185175	456873	177799	339654	126921	531816	0	463169	85550.9	545505	120851	573035	108843	508869	145028
PGSC0003DMT400050204	AT5G22510	pep chromosome:SolTub_3.0:11:5046813:5052945:1 gene:PGSC0003DMG400019494 transcript:PGSC0003DMT400050204 gene_biotype:protein_coding transcript_biotype:protein_coding description:Beta-fructofuranosidase [Source:PGSC_GENE;Acc:PGSC0003DMG400019494]	4	1	655	0.33282	NA	NA	1.66148	0.49854	0.537123	NA	NA	NA	NA	0.286986	0.173382	269706	12836.5	89763.7	0	NA	NA	171842	0	NA	NA	285512	0	775798	346019	386766	168708	416699	205937
PGSC0003DMT400026857	AT5G22480	pep chromosome:SolTub_3.0:2:28134230:28143018:-1 gene:PGSC0003DMG400010363 transcript:PGSC0003DMT400026857 gene_biotype:protein_coding transcript_biotype:protein_coding description:Zinc finger protein [Source:PGSC_GENE;Acc:PGSC0003DMG400010363]	2	1	506	2.28801	2.12861	0.804501	3.07696	NA	NA	NA	NA	NA	NA	NA	NA	82611.2	36732.3	189016	0	175847	0	162201	0	130491	0	499084	0	NA	NA	117244	0	181373	88842.6
PGSC0003DMT400020927	AT5G22330	pep chromosome:SolTub_3.0:11:41300535:41306660:1 gene:PGSC0003DMG400008103 transcript:PGSC0003DMT400020927 gene_biotype:protein_coding transcript_biotype:protein_coding description:DNA helicase [Source:PGSC_GENE;Acc:PGSC0003DMG400008103]	6	3	455	0.653151	1.0244	1.30637	0.70652	0.0428869	0.0642395	0.284208	0.934688	0.53033	0.436531	0.25357	0.263598	193646	95248.6	126480	56378.4	198372	48711.8	404207	216474	528043	238630	285580	163770	5.26416e+06	7.98655e+06	225763	115693	338167	272681
PGSC0003DMT400067695	AT5G22300	pep chromosome:SolTub_3.0:11:40616871:40621984:-1 gene:PGSC0003DMG400026329 transcript:PGSC0003DMT400067695 gene_biotype:protein_coding transcript_biotype:protein_coding description:Bifunctional nitrilase/nitrile hydratase NIT4B [Source:PGSC_GENE;Acc:PGSC0003DMG400026329]	24	3	351	0.427749	0.724423	1.16261	0.39746	0.179881	0.164711	0.196163	0.52397	0.868926	0.538057	0.0498688	0.127754	781036	612719	334087	162461	565800	204892	872821	828550	1.01475e+06	1.05649e+06	346912	80283.3	1.38172e+06	978515	248547	83722.7	227585	71045.8
PGSC0003DMT400005020	AT5G22060	pep chromosome:SolTub_3.0:11:6110851:6113936:1 gene:PGSC0003DMG400001985 transcript:PGSC0003DMT400005020 gene_biotype:protein_coding transcript_biotype:protein_coding description:DnaJ [Source:PGSC_GENE;Acc:PGSC0003DMG400001985]	94	3	419	1.88539	1.48722	1.14222	0.997562	1.17305	1.17902	0.0264257	0.269849	0.840772	0.996956	0.30708	0.25684	514418	153132	969877	298439	765052	394143	761299	909010	869572	125670	759443	252025	1.81974e+06	279923	2.13466e+06	437689	2.14552e+06	392382
PGSC0003DMT400007728	AT5G22060	pep chromosome:SolTub_3.0:11:43281930:43285433:-1 gene:PGSC0003DMG400002987 transcript:PGSC0003DMT400007728 gene_biotype:protein_coding transcript_biotype:protein_coding description:DNAJ protein [Source:PGSC_GENE;Acc:PGSC0003DMG400002987]	1	1	419	1.12289	0.881518	4.69383	NA	1.03081	0.682721	0.69079	NA	NA	NA	NA	NA	141321	34501.3	158688	32250.1	124577	0	138565	0	650401	59799.6	NA	NA	314951	0	324654	23145.1	215024	6775.35
PGSC0003DMT400060145	AT5G22060	pep chromosome:SolTub_3.0:5:50876142:50880549:-1 gene:PGSC0003DMG400023400 transcript:PGSC0003DMT400060145 gene_biotype:protein_coding transcript_biotype:protein_coding description:DnaJ [Source:PGSC_GENE;Acc:PGSC0003DMG400023400]	34	5	419	0.723066	0.958728	0.0268069	0.82152	0.469771	0.692299	0.682946	0.94901	0.0101424	0.711608	0.338617	0.55479	1.11716e+07	1.18983e+07	8.07779e+06	8.46736e+06	1.07105e+07	7.33083e+06	1.56621e+07	9.11089e+06	419851	55829.8	1.28667e+07	1.13988e+07	3.71984e+07	3.60522e+07	1.74747e+07	1.42387e+07	2.57524e+07	8.92733e+06
PGSC0003DMT400015210	AT5G21990	pep chromosome:SolTub_3.0:6:54448367:54457333:1 gene:PGSC0003DMG400005939 transcript:PGSC0003DMT400015210 gene_biotype:protein_coding transcript_biotype:protein_coding description:Fk506 binding protein [Source:PGSC_GENE;Acc:PGSC0003DMG400005939]	1	1	583	NA	NA	NA	NA	NA	NA	NA	NA	NA	NA	NA	NA	NA	NA	NA	NA	NA	NA	NA	NA	NA	NA	NA	NA	NA	NA	NA	NA	NA	NA
PGSC0003DMT400071157	AT5G21430	pep chromosome:SolTub_3.0:6:57943526:57945216:1 gene:PGSC0003DMG400027673 transcript:PGSC0003DMT400071157 gene_biotype:protein_coding transcript_biotype:protein_coding description:DNAJ heat shock N-terminal domain-containing protein [Source:PGSC_GENE;Acc:PGSC0003DMG400027673]	7	2	210	0.803601	0.783521	0.256618	0.619499	0.510272	0.567441	0.455392	0.344375	0.148192	0.440231	0.0877424	NA	2.79818e+06	308228	2.24862e+06	889400	2.19243e+06	737858	1.56819e+06	1.0453e+06	402425	174945	971489	366443	536740	47130	273883	177040	304568	0
PGSC0003DMT400072238	AT5G21090	pep chromosome:SolTub_3.0:10:56754891:56759738:-1 gene:PGSC0003DMG400028112 transcript:PGSC0003DMT400072238 gene_biotype:protein_coding transcript_biotype:protein_coding description:LRR protein [Source:PGSC_GENE;Acc:PGSC0003DMG400028112]	5	2	221	16.9353	47.0256	0.513199	1.9987	0.600337	NA	0.124069	0.000314858	0.398647	0.615804	NA	NA	9193.4	1370.9	155693	106667	432325	29720.9	49734.9	16660.9	25523.9	15485.4	99405	96564.1	230075	136161	138122	0	NA	NA
PGSC0003DMT400017592	AT5G20960	pep chromosome:SolTub_3.0:1:64539725:64546966:-1 gene:PGSC0003DMG401006826 transcript:PGSC0003DMT400017592 gene_biotype:protein_coding transcript_biotype:protein_coding description:Aldehyde oxidase [Source:PGSC_GENE;Acc:PGSC0003DMG401006826]	21	2	889	0.981341	0.705561	0.994963	0.950221	1.35311	1.09221	0.963408	0.294464	0.988	0.798983	0.161822	0.85757	344321	138316	337896	233593	242939	84940.8	317382	102842	315784	178574	301584	61857.5	615934	33662.6	833425	157020	672728	358644
PGSC0003DMT400007802	AT5G20950	pep chromosome:SolTub_3.0:11:43124608:43129968:1 gene:PGSC0003DMG400003013 transcript:PGSC0003DMT400007802 gene_biotype:protein_coding transcript_biotype:protein_coding description:Beta-D-glucan exohydrolase [Source:PGSC_GENE;Acc:PGSC0003DMG400003013]	169	13	629	1.25206	1.30723	1.72058	1.54328	1.12636	1.1739	0.228669	0.086268	0.00107433	0.0946779	0.589927	0.50708	4.65828e+06	1.04096e+06	5.83243e+06	1.47038e+06	6.08944e+06	1.02912e+06	4.27959e+06	1.17901e+06	7.3634e+06	376052	6.60463e+06	2.1519e+06	4.50637e+06	1.6e+06	5.0758e+06	1.24737e+06	5.29004e+06	1.59195e+06
PGSC0003DMT400015222	AT5G20950	pep chromosome:SolTub_3.0:6:54337350:54340093:1 gene:PGSC0003DMG401005942 transcript:PGSC0003DMT400015222 gene_biotype:protein_coding transcript_biotype:protein_coding description:Beta-D-glucan exohydrolase [Source:PGSC_GENE;Acc:PGSC0003DMG401005942]	234	8	580	1.83193	1.11138	0.652509	1.3125	0.418748	0.589733	0.340748	0.600351	0.360285	0.422974	0.0222795	0.0994008	3.3785e+06	605462	6.18919e+06	5.51653e+06	3.75478e+06	1.23992e+06	6.23685e+06	3.15074e+06	4.0696e+06	3.16638e+06	8.18585e+06	3.37383e+06	4.109e+07	1.59209e+07	1.72064e+07	5.67317e+06	2.42321e+07	8.59564e+06
PGSC0003DMT400015233	AT5G20950	pep chromosome:SolTub_3.0:6:54330416:54335617:1 gene:PGSC0003DMG400005943 transcript:PGSC0003DMT400015233 gene_biotype:protein_coding transcript_biotype:protein_coding description:Hydrolase, hydrolyzing O-glycosyl compounds [Source:PGSC_GENE;Acc:PGSC0003DMG400005943]	48	2	616	0.502761	0.2545	0.606649	0.851763	NA	NA	0.50924	0.447204	0.140998	0.603848	NA	NA	389437	393861	195794	74091	99111.7	82559	398697	130767	241869	92629.1	339596	98955.4	NA	NA	62911.7	13727	85212.9	19874.5
PGSC0003DMT400070042	AT5G20950	pep chromosome:SolTub_3.0:4:9899683:9907652:1 gene:PGSC0003DMG400027240 transcript:PGSC0003DMT400070042 gene_biotype:protein_coding transcript_biotype:protein_coding description:Hydrolase, hydrolyzing O-glycosyl compounds [Source:PGSC_GENE;Acc:PGSC0003DMG400027240]	76	6	631	1.0924	1.05429	0.166383	0.390664	1.65248	1.33475	0.669015	0.89704	0.0118112	0.0417322	0.0166426	0.163969	3.21943e+06	487576	3.5169e+06	1.24906e+06	3.3942e+06	2.51014e+06	5.33093e+06	2.42008e+06	886978	1.28487e+06	2.08261e+06	1.15731e+06	3.29025e+06	1.28622e+06	5.43707e+06	609410	4.39166e+06	641947
PGSC0003DMT400078293	AT5G20920	pep chromosome:SolTub_3.0:6:57668069:57674442:-1 gene:PGSC0003DMG400030471 transcript:PGSC0003DMT400078293 gene_biotype:protein_coding transcript_biotype:protein_coding description:Eukaryotic translation initiation factor 2 beta subunit [Source:PGSC_GENE;Acc:PGSC0003DMG400030471]	41	4	265	1.5925	1.3848	1.08054	1.01868	0.244096	1.18972	0.272994	0.005336	0.71039	0.933544	0.147917	0.839037	439725	46280.6	700261	440257	608929	76447.1	298883	93500.2	322956	83128.9	304467	72840.7	1.34011e+06	1.25912e+06	327116	121792	1.59436e+06	2.07046e+06
PGSC0003DMT400019727	AT5G20890	pep chromosome:SolTub_3.0:4:11319568:11321477:-1 gene:PGSC0003DMG400007622 transcript:PGSC0003DMT400019727 gene_biotype:protein_coding transcript_biotype:protein_coding description:Chaperonin containing t-complex protein 1, beta subunit, tcpb [Source:PGSC_GENE;Acc:PGSC0003DMG400007622]	4	1	139	NA	NA	NA	NA	NA	NA	NA	NA	NA	NA	NA	NA	NA	NA	NA	NA	NA	NA	NA	NA	NA	NA	NA	NA	NA	NA	NA	NA	NA	NA
PGSC0003DMT400033155	AT5G20890	pep chromosome:SolTub_3.0:4:11312010:11315676:-1 gene:PGSC0003DMG400012727 transcript:PGSC0003DMT400033155 gene_biotype:protein_coding transcript_biotype:protein_coding description:T-complex protein 1 subunit beta [Source:PGSC_GENE;Acc:PGSC0003DMG400012727]	89	5	353	0.938338	1.8837	2.09056	1.40457	0.447083	0.398681	0.845941	0.126818	0.0500645	0.579144	0.164462	0.138924	637256	251362	597961	262146	1.2004e+06	611380	598014	292332	1.25018e+06	484464	839952	784404	2.75863e+06	1.96003e+06	1.23334e+06	363246	1.09982e+06	483447
PGSC0003DMT400050534	AT5G20890	pep chromosome:SolTub_3.0:11:40853135:40859951:-1 gene:PGSC0003DMG400019637 transcript:PGSC0003DMT400050534 gene_biotype:protein_coding transcript_biotype:protein_coding description:Chaperonin containing t-complex protein 1, beta subunit, tcpb [Source:PGSC_GENE;Acc:PGSC0003DMG400019637]	177	9	316	1.01364	1.22794	0.690636	0.912781	1.62968	1.75057	0.960123	0.247269	0.0639395	0.585727	0.0450449	0.070594	4.41024e+06	519524	4.47039e+06	2.27361e+06	5.4155e+06	1.52473e+06	3.93301e+06	648946	2.71628e+06	928391	3.58998e+06	1.01915e+06	3.13618e+06	1.59415e+06	5.11096e+06	478698	5.49011e+06	1.59951e+06
PGSC0003DMT400006140	AT5G20720	pep chromosome:SolTub_3.0:7:40012570:40016236:1 gene:PGSC0003DMG400002389 transcript:PGSC0003DMT400006140 gene_biotype:protein_coding transcript_biotype:protein_coding description:Chaperonin 21 [Source:PGSC_GENE;Acc:PGSC0003DMG400002389]	485	13	253	0.796367	0.915926	1.08492	1.0102	1.3477	1.21652	0.049535	0.298848	0.428157	0.918547	0.164465	0.428852	1.5813e+07	1.33192e+06	1.2593e+07	2.44646e+06	1.44836e+07	1.98845e+06	1.04869e+07	1.74441e+06	1.13775e+07	1.22938e+06	1.05939e+07	1.0317e+06	9.54632e+06	4.07815e+06	1.28656e+07	1.47884e+06	1.16133e+07	2.82489e+06
PGSC0003DMT400007589	AT5G20720	pep chromosome:SolTub_3.0:12:3141945:3149731:-1 gene:PGSC0003DMG400002929 transcript:PGSC0003DMT400007589 gene_biotype:protein_coding transcript_biotype:protein_coding description:Chaperonin 21 [Source:PGSC_GENE;Acc:PGSC0003DMG400002929]	441	1	252	0.653876	0.7914	0.598872	0.759384	1.26696	1.62887	0.190565	0.452335	0.05	0.421729	0.567933	0.045952	3.38382e+06	1.44658e+06	2.2126e+06	768359	2.67795e+06	666710	739728	224279	443002	0	561737	326083	1.22397e+06	128560	1.55072e+06	634031	1.99369e+06	297230
PGSC0003DMT400007590	AT5G20720	pep chromosome:SolTub_3.0:12:3141945:3146380:-1 gene:PGSC0003DMG400002929 transcript:PGSC0003DMT400007590 gene_biotype:protein_coding transcript_biotype:protein_coding description:Chaperonin 21 [Source:PGSC_GENE;Acc:PGSC0003DMG400002929]	909	11	252	0.821938	0.90064	1.15003	0.964372	0.947659	0.98818	0.0677594	0.480302	0.0104469	0.469461	0.354799	0.835343	5.01487e+07	4.59859e+06	4.12191e+07	7.10069e+06	4.51659e+07	1.26525e+07	3.7107e+07	2.21199e+06	4.26743e+07	2.5129e+06	3.5785e+07	2.68958e+06	3.78736e+07	2.41847e+06	3.58912e+07	3.23217e+06	3.74259e+07	3.39645e+06
PGSC0003DMT400033858	AT5G20630	pep chromosome:SolTub_3.0:7:38547947:38548774:1 gene:PGSC0003DMG400013010 transcript:PGSC0003DMT400033858 gene_biotype:protein_coding transcript_biotype:protein_coding description:24K germin [Source:PGSC_GENE;Acc:PGSC0003DMG400013010]	926	10	211	1.39738	1.58846	1.01633	0.894368	2.09054	1.2723	0.318342	0.210735	0.911925	0.478133	0.00381805	0.399741	2.34584e+07	4.10822e+06	3.27804e+07	1.70323e+07	3.72626e+07	1.98713e+07	5.04425e+07	1.12133e+07	5.12663e+07	9.08669e+06	4.51141e+07	8.91076e+06	2.04767e+07	1.07015e+07	4.28074e+07	2.93926e+06	2.60524e+07	6.53332e+06
PGSC0003DMT400036428	AT5G20630	pep chromosome:SolTub_3.0:3:61505299:61506223:-1 gene:PGSC0003DMG400014027 transcript:PGSC0003DMT400036428 gene_biotype:protein_coding transcript_biotype:protein_coding description:Germin [Source:PGSC_GENE;Acc:PGSC0003DMG400014027]	648	5	208	1.07233	2.33444	1.08563	1.26041	2.61893	2.22327	0.776074	0.0722494	0.560706	0.201694	0.00516309	0.0113931	1.94487e+07	6.03832e+06	2.08554e+07	7.41424e+06	4.54018e+07	2.43399e+07	1.16116e+07	1.36613e+06	1.26059e+07	2.97787e+06	1.46354e+07	4.12749e+06	9.08878e+06	3.97957e+06	2.38029e+07	6.61999e+06	2.02068e+07	5.51945e+06
PGSC0003DMT400020793	AT5G20500	pep chromosome:SolTub_3.0:11:41721857:41726381:-1 gene:PGSC0003DMG400008049 transcript:PGSC0003DMT400020793 gene_biotype:protein_coding transcript_biotype:protein_coding description:Glutaredoxin-C4 [Source:PGSC_GENE;Acc:PGSC0003DMG400008049]	2	1	143	1.78041	1.25274	1.07157	1.02021	1.47904	1.61223	0.519204	0.699485	0.869826	0.951141	NA	NA	492290	273175	876480	719609	616713	205779	382103	141291	409449	41565.9	389825	53436.7	309662	0	458004	0	499245	40104.5
PGSC0003DMT400037273	AT5G20290	pep chromosome:SolTub_3.0:10:1058566:1062194:1 gene:PGSC0003DMG400014381 transcript:PGSC0003DMT400037273 gene_biotype:protein_coding transcript_biotype:protein_coding description:40S ribosomal protein S8 [Source:PGSC_GENE;Acc:PGSC0003DMG400014381]	538	5	221	0.981201	0.647557	1.0095	1.12097	0.673371	0.795884	0.904934	0.00524922	0.963656	0.528673	0.0512968	0.178241	1.19901e+07	1.02586e+06	1.17647e+07	3.51026e+06	7.76429e+06	1.97452e+06	1.24501e+07	3.57073e+06	1.25684e+07	3.54423e+06	1.39563e+07	2.85862e+06	1.2846e+07	3.37756e+06	8.65013e+06	1.4232e+06	1.02239e+07	1.10413e+06
PGSC0003DMT400071807	AT5G20280	pep chromosome:SolTub_3.0:7:3888927:3897781:1 gene:PGSC0003DMG400027936 transcript:PGSC0003DMT400071807 gene_biotype:protein_coding transcript_biotype:protein_coding description:Sucrose-phosphate-synthase [Source:PGSC_GENE;Acc:PGSC0003DMG400027936]	216	12	1054	0.944002	0.921204	0.765535	1.3519	0.776101	1.01745	0.830654	0.550961	0.243259	0.379725	0.191507	0.9167	8.36932e+06	1.87177e+06	7.90066e+06	3.8067e+06	7.70985e+06	993070	7.32306e+06	2.66165e+06	5.60606e+06	588286	9.90005e+06	4.86294e+06	6.73377e+06	1.32092e+06	5.22609e+06	1.64991e+06	6.85126e+06	1.73034e+06
PGSC0003DMT400079357	AT5G20250	pep chromosome:SolTub_3.0:7:4096440:4101254:1 gene:PGSC0003DMG400030891 transcript:PGSC0003DMT400079357 gene_biotype:protein_coding transcript_biotype:protein_coding description:Hydrolase, hydrolyzing O-glycosyl compounds [Source:PGSC_GENE;Acc:PGSC0003DMG400030891]	283	21	864	1.31469	2.53576	0.344744	0.467324	1.64893	1.56784	0.350805	0.183636	0.0126501	0.0439835	0.0642305	0.0645069	5.12575e+06	1.86621e+06	6.73877e+06	2.66813e+06	1.29977e+07	1.0655e+07	8.52636e+06	3.28626e+06	2.93941e+06	1.18686e+06	3.98457e+06	1.91521e+06	4.41799e+06	1.25088e+06	7.28496e+06	2.36182e+06	6.92671e+06	1.97957e+06
PGSC0003DMT400079427	AT5G20230	pep chromosome:SolTub_3.0:7:4413275:4414639:-1 gene:PGSC0003DMG401030920 transcript:PGSC0003DMT400079427 gene_biotype:protein_coding transcript_biotype:protein_coding description:Cucumber peeling cupredoxin [Source:PGSC_GENE;Acc:PGSC0003DMG401030920]	9	1	237	1.74241	2.76707	0.399074	0.713333	0.22016	0.325359	0.055132	0.0557436	0.0774957	0.418052	0.00132566	0.0183255	331149	179498	576998	125770	916314	491579	422431	226279	168581	77048.1	301334	143752	836330	110972	184127	98220.1	272107	150003
PGSC0003DMT400002733	AT5G20140	pep chromosome:SolTub_3.0:12:5017847:5022188:-1 gene:PGSC0003DMG400001057 transcript:PGSC0003DMT400002733 gene_biotype:protein_coding transcript_biotype:protein_coding description:Soul heme-binding family protein [Source:PGSC_GENE;Acc:PGSC0003DMG400001057]	19	6	384	0.568417	1.58181	0.645912	1.02465	1.19222	1.70858	0.111312	0.343994	0.126771	0.942097	0.521801	0.0058238	391013	133988	222258	132726	618509	415940	723892	244961	467571	174631	741733	408241	471601	92695.5	562251	254279	805766	153579
PGSC0003DMT400062493	AT5G20070	pep chromosome:SolTub_3.0:6:55743306:55748450:-1 gene:PGSC0003DMG400024321 transcript:PGSC0003DMT400062493 gene_biotype:protein_coding transcript_biotype:protein_coding description:Mutt/nudix hydrolase [Source:PGSC_GENE;Acc:PGSC0003DMG400024321]	2	2	400	NA	0.831834	NA	NA	NA	NA	NA	NA	NA	NA	NA	NA	138108	0	NA	NA	114883	0	NA	NA	42149.7	0	95353.3	0	NA	NA	154552	0	NA	NA
PGSC0003DMT400016576	AT5G20010	pep chromosome:SolTub_3.0:5:17353110:17356746:-1 gene:PGSC0003DMG400006478 transcript:PGSC0003DMT400016576 gene_biotype:protein_coding transcript_biotype:protein_coding description:GTP-binding nuclear protein Ran1 [Source:PGSC_GENE;Acc:PGSC0003DMG400006478]	529	14	221	1.04942	1.23174	1.00192	1.28283	0.964954	1.07052	0.704775	0.201657	0.989199	0.0650986	0.814873	0.553016	3.14689e+07	7.61733e+06	3.30241e+07	2.16764e+06	3.87614e+07	7.204e+06	2.11728e+07	5.03697e+06	2.12134e+07	2.90268e+06	2.71612e+07	2.45847e+06	2.78404e+07	3.60418e+06	2.68647e+07	7.21345e+06	2.98036e+07	5.2176e+06
PGSC0003DMT400038719	AT5G19990	pep chromosome:SolTub_3.0:5:19531745:19537526:-1 gene:PGSC0003DMG400014964 transcript:PGSC0003DMT400038719 gene_biotype:protein_coding transcript_biotype:protein_coding description:ATSUG1 [Source:PGSC_GENE;Acc:PGSC0003DMG400014964]	342	17	417	1.12768	1.06764	0.831994	1.19071	0.782234	1.17555	0.690342	0.782248	0.371878	0.390989	0.379505	0.376076	9.3672e+06	2.91163e+06	1.05632e+07	5.00408e+06	1.00008e+07	3.34291e+06	1.09488e+07	1.73553e+06	9.10933e+06	3.48056e+06	1.30368e+07	4.26546e+06	8.14883e+06	1.63097e+06	6.37429e+06	3.44944e+06	9.57934e+06	2.58049e+06
PGSC0003DMT400061826	AT5G19890	pep chromosome:SolTub_3.0:1:55469517:55472368:-1 gene:PGSC0003DMG400024053 transcript:PGSC0003DMT400061826 gene_biotype:protein_coding transcript_biotype:protein_coding description:Peroxidase N [Source:PGSC_GENE;Acc:PGSC0003DMG400024053]	33	1	330	0.98695	1.47731	0.731767	0.487158	2.76343	1.31713	0.980609	0.482036	NA	NA	NA	NA	263976	220606	260531	49716.7	389975	150133	443315	176153	324403	0	215964	0	132520	0	366211	283717	174547	18713.6
PGSC0003DMT400017541	AT5G19855	pep chromosome:SolTub_3.0:1:65785733:65789775:1 gene:PGSC0003DMG400006801 transcript:PGSC0003DMT400017541 gene_biotype:protein_coding transcript_biotype:protein_coding description:Conserved gene of unknown function [Source:PGSC_GENE;Acc:PGSC0003DMG400006801]	24	2	227	0.661768	0.77459	0.816418	0.856141	1.33564	1.09389	0.314933	0.44805	0.0606534	0.610372	0.33049	0.786241	541119	207554	358095	180813	419145	113648	457834	33863.5	373784	22667	391970	209589	656923	237674	877415	252393	718599	239127
PGSC0003DMT400018933	AT5G19855	pep chromosome:SolTub_3.0:11:38002670:38006557:1 gene:PGSC0003DMG400007341 transcript:PGSC0003DMT400018933 gene_biotype:protein_coding transcript_biotype:protein_coding description:Conserved gene of unknown function [Source:PGSC_GENE;Acc:PGSC0003DMG400007341]	20	2	213	0.857217	1.75562	0.91862	1.04484	0.778476	0.528254	0.670125	0.347887	0.861138	0.930306	0.740647	0.572492	955427	612691	819008	73977.4	1.67737e+06	1.31198e+06	454920	337268	417899	140198	475321	233981	1.55288e+06	1.35294e+06	1.20888e+06	1.05967e+06	820313	369651
PGSC0003DMT400041005	AT5G19820	pep chromosome:SolTub_3.0:1:16900889:16912497:1 gene:PGSC0003DMG400015862 transcript:PGSC0003DMT400041005 gene_biotype:protein_coding transcript_biotype:protein_coding description:EMB2734 [Source:PGSC_GENE;Acc:PGSC0003DMG400015862]	195	18	1111	1.20173	1.62543	1.23882	1.55098	0.895874	1.14659	0.383018	0.0261002	0.410723	0.0592274	0.659023	0.532234	2.35201e+06	724557	2.82647e+06	729437	3.82303e+06	801128	2.63679e+06	696533	3.26651e+06	1.27305e+06	4.08959e+06	1.12392e+06	2.0571e+06	810166	1.8429e+06	466805	2.35865e+06	444209
PGSC0003DMT400010906	AT5G19780	pep chromosome:SolTub_3.0:12:61101391:61103964:-1 gene:PGSC0003DMG400004272 transcript:PGSC0003DMT400010906 gene_biotype:protein_coding transcript_biotype:protein_coding description:Tubulin alpha chain [Source:PGSC_GENE;Acc:PGSC0003DMG400004272]	502	3	449	1.11363	1.11892	1.06129	1.09117	0.544909	0.80554	0.815815	0.521218	0.82636	0.751211	0.00301376	0.0417154	2.57971e+06	766344	2.87284e+06	2.31154e+06	2.88648e+06	499193	3.17193e+06	810974	3.36634e+06	1.51144e+06	3.46112e+06	1.56477e+06	3.72218e+06	577242	2.02825e+06	564582	2.99836e+06	154970
PGSC0003DMT400081953	AT5G19760	pep chromosome:SolTub_3.0:1:1154022:1158699:-1 gene:PGSC0003DMG400032169 transcript:PGSC0003DMT400081953 gene_biotype:protein_coding transcript_biotype:protein_coding description:Oxoglutarate malate translocator [Source:PGSC_GENE;Acc:PGSC0003DMG400032169]	350	13	297	1.01466	1.52372	0.702921	0.839016	1.41797	1.24251	0.949694	0.214181	0.13825	0.489605	0.180023	0.425751	5.91648e+06	2.38637e+06	6.00324e+06	1.1873e+06	9.01507e+06	3.92426e+06	1.04947e+07	3.32321e+06	7.37696e+06	1.8156e+06	8.80524e+06	3.2755e+06	1.25876e+07	6.92114e+06	1.78488e+07	1.84565e+06	1.56402e+07	2.24299e+06
PGSC0003DMT400021030	AT5G19620	pep chromosome:SolTub_3.0:10:58485695:58492327:1 gene:PGSC0003DMG400008142 transcript:PGSC0003DMT400021030 gene_biotype:protein_coding transcript_biotype:protein_coding description:Sorting and assembly machinery (Sam50) protein [Source:PGSC_GENE;Acc:PGSC0003DMG400008142]	1	1	700	NA	NA	NA	NA	NA	NA	NA	NA	NA	NA	NA	NA	NA	NA	NA	NA	NA	NA	NA	NA	NA	NA	NA	NA	NA	NA	NA	NA	NA	NA
PGSC0003DMT400040385	AT5G19550	pep chromosome:SolTub_3.0:7:16783015:16788092:-1 gene:PGSC0003DMG400015637 transcript:PGSC0003DMT400040385 gene_biotype:protein_coding transcript_biotype:protein_coding description:Aspartate aminotransferase [Source:PGSC_GENE;Acc:PGSC0003DMG400015637]	178	11	406	1.22181	1.76471	0.61018	0.902091	1.30794	1.22174	0.2239	0.109631	0.263459	0.757226	0.220202	0.290519	4.22404e+06	914659	5.16096e+06	1.08806e+06	7.45421e+06	3.47153e+06	3.83275e+06	2.27727e+06	2.33867e+06	993230	3.45749e+06	563652	3.47001e+06	1.04838e+06	4.53857e+06	1.21783e+06	4.23943e+06	865848
PGSC0003DMT400070447	AT5G19510	pep chromosome:SolTub_3.0:11:43777192:43780842:-1 gene:PGSC0003DMG400027388 transcript:PGSC0003DMT400070447 gene_biotype:protein_coding transcript_biotype:protein_coding description:Elongation factor 1B alpha-subunit [Source:PGSC_GENE;Acc:PGSC0003DMG400027388]	529	12	227	1.43499	1.75694	1.01103	1.08163	1.962	2.24108	0.0266693	0.0574565	0.919159	0.494664	0.0483806	0.0246941	8.05673e+06	1.07965e+06	1.15613e+07	2.35059e+06	1.41552e+07	5.39476e+06	6.87197e+06	1.34825e+06	6.94774e+06	524573	7.43293e+06	800637	4.77039e+06	3.25226e+06	9.3595e+06	2.23124e+06	1.06908e+07	2.79913e+06
PGSC0003DMT400012014	AT5G19370	pep chromosome:SolTub_3.0:12:60376630:60381561:-1 gene:PGSC0003DMG401004716 transcript:PGSC0003DMT400012014 gene_biotype:protein_coding transcript_biotype:protein_coding description:Parvulin-type peptidyl prolyl cis/trans isomerase [Source:PGSC_GENE;Acc:PGSC0003DMG401004716]	3	1	236	NA	NA	NA	NA	NA	NA	NA	NA	NA	NA	NA	NA	NA	NA	NA	NA	NA	NA	NA	NA	NA	NA	NA	NA	NA	NA	NA	NA	NA	NA
PGSC0003DMT400023309	AT5G19320	pep chromosome:SolTub_3.0:1:62287774:62290829:-1 gene:PGSC0003DMG400009029 transcript:PGSC0003DMT400023309 gene_biotype:protein_coding transcript_biotype:protein_coding description:Ran GTPase-activating protein 2 [Source:PGSC_GENE;Acc:PGSC0003DMG400009029]	56	11	553	1.1316	0.931417	0.828843	1.52169	0.917908	1.25689	0.643975	0.694778	0.554008	0.277363	0.794746	0.376366	2.54258e+06	362139	2.87719e+06	1.34589e+06	2.3682e+06	776931	970779	195444	804623	501317	1.47723e+06	846753	1.7287e+06	732465	1.58679e+06	759503	2.17279e+06	602262
PGSC0003DMT400086322	AT5G19320	pep chromosome:SolTub_3.0:9:47587991:47589595:-1 gene:PGSC0003DMG400035893 transcript:PGSC0003DMT400086322 gene_biotype:protein_coding transcript_biotype:protein_coding description:Ran GTPase-activating protein 1 [Source:PGSC_GENE;Acc:PGSC0003DMG400035893]	5	1	534	0.841246	1.37063	0.640961	1.39326	100	100	0.64019	0.276537	0.05	NA	0.05	0.05	179927	83216	151363	33130.7	246613	10106.1	331001	147944	212159	0	461171	0	NA	NA	166071	13695.5	274284	153575
PGSC0003DMT400023233	AT5G19250	pep chromosome:SolTub_3.0:1:62152647:62154915:1 gene:PGSC0003DMG401008996 transcript:PGSC0003DMT400023233 gene_biotype:protein_coding transcript_biotype:protein_coding description:Uncharacterized GPI-anchored protein [Source:PGSC_GENE;Acc:PGSC0003DMG401008996]	4	1	194	NA	100	NA	NA	0.420647	0.564192	NA	0.05	NA	NA	NA	NA	NA	NA	519871	474749	603907	224574	NA	NA	NA	NA	NA	NA	343032	0	144295	4238.5	193536	0
PGSC0003DMT400023304	AT5G19220	pep chromosome:SolTub_3.0:1:62144768:62149133:-1 gene:PGSC0003DMG400009026 transcript:PGSC0003DMT400023304 gene_biotype:protein_coding transcript_biotype:protein_coding description:Glucose-1-phosphate adenylyltransferase [Source:PGSC_GENE;Acc:PGSC0003DMG400009026]	976	34	515	1.08463	0.797154	0.775127	1.00181	1.51662	1.43801	0.602919	0.123406	0.0102415	0.985686	0.0243656	0.0848868	3.14821e+07	5.64026e+06	3.41466e+07	8.06465e+06	2.50961e+07	4.81778e+06	3.83877e+07	2.87494e+06	2.97554e+07	4.29709e+06	3.84572e+07	6.92975e+06	2.25502e+07	7.0142e+06	3.42002e+07	4.65285e+06	3.24275e+07	7.19581e+06
PGSC0003DMT400023216	AT5G19180	pep chromosome:SolTub_3.0:1:62057235:62066719:1 gene:PGSC0003DMG400008991 transcript:PGSC0003DMT400023216 gene_biotype:protein_coding transcript_biotype:protein_coding description:Ubiquitin-activating enzyme E1c [Source:PGSC_GENE;Acc:PGSC0003DMG400008991]	2	1	448	1.17996	NA	NA	NA	0.222975	NA	NA	NA	NA	NA	NA	NA	452679	123698	534143	0	NA	NA	NA	NA	124037	0	NA	NA	583236	0	130047	0	NA	NA
PGSC0003DMT400023297	AT5G19150	pep chromosome:SolTub_3.0:1:62010497:62018230:-1 gene:PGSC0003DMG400009024 transcript:PGSC0003DMT400023297 gene_biotype:protein_coding transcript_biotype:protein_coding description:Carbohydrate kinase family [Source:PGSC_GENE;Acc:PGSC0003DMG400009024]	2	1	302	NA	NA	0.423589	0.733869	1.6077	1.22621	NA	NA	0.130298	0.357134	0.358524	0.722424	195868	0	NA	NA	NA	NA	3.57764e+06	1.03625e+06	1.51545e+06	1.39942e+06	2.62552e+06	681664	6.70176e+06	5.07003e+06	1.07744e+07	2.78091e+06	8.21773e+06	2.86918e+06
PGSC0003DMT400023208	AT5G19140	pep chromosome:SolTub_3.0:1:61961304:61965841:1 gene:PGSC0003DMG400008988 transcript:PGSC0003DMT400023208 gene_biotype:protein_coding transcript_biotype:protein_coding description:Aluminum-induced protein [Source:PGSC_GENE;Acc:PGSC0003DMG400008988]	36	6	236	1.08471	0.597988	0.567071	0.744389	0.505689	0.279268	0.850372	0.0530818	0.209744	0.527295	0.327293	0.160148	2.00235e+06	539047	2.17197e+06	1.65561e+06	1.19738e+06	462008	1.66771e+06	983710	945712	391502	1.24143e+06	834780	2.83345e+06	2.62806e+06	1.43285e+06	549364	791293	228654
PGSC0003DMT400018919	AT5G18280	pep chromosome:SolTub_3.0:2:37654317:37658665:-1 gene:PGSC0003DMG400007335 transcript:PGSC0003DMT400018919 gene_biotype:protein_coding transcript_biotype:protein_coding description:Apyrase 3 [Source:PGSC_GENE;Acc:PGSC0003DMG400007335]	178	11	451	0.900143	1.35893	1.20443	1.06926	0.273447	0.392017	0.545315	0.0279413	0.208325	0.719782	0.0353586	0.0794241	8.53757e+06	1.84862e+06	7.68503e+06	1.96779e+06	1.1602e+07	1.34673e+06	5.17159e+06	820546	6.22882e+06	1.3091e+06	5.52977e+06	1.744e+06	8.01211e+06	4.4939e+06	2.19089e+06	1.00622e+06	3.14088e+06	1.82373e+06
PGSC0003DMT400021552	AT5G18170	pep chromosome:SolTub_3.0:10:59147780:59152084:1 gene:PGSC0003DMG400008356 transcript:PGSC0003DMT400021552 gene_biotype:protein_coding transcript_biotype:protein_coding description:NADH-glutamate dehydrogenase [Source:PGSC_GENE;Acc:PGSC0003DMG400008356]	368	20	411	2.37341	3.64489	1.25356	1.43189	0.654075	0.946879	0.00396122	0.103435	0.397393	0.214777	0.462866	0.912625	6.6536e+06	2.1658e+06	1.57917e+07	4.02582e+06	2.42516e+07	1.90311e+07	4.62334e+06	1.51616e+06	5.79564e+06	2.13973e+06	6.62011e+06	2.54682e+06	1.06365e+07	9.38865e+06	6.95706e+06	1.71784e+06	1.00715e+07	3.3798e+06
PGSC0003DMT400059417	AT5G18100	pep chromosome:SolTub_3.0:3:13287247:13292137:-1 gene:PGSC0003DMG400023086 transcript:PGSC0003DMT400059417 gene_biotype:protein_coding transcript_biotype:protein_coding description:Superoxide dismutase [Cu-Zn] [Source:PGSC_GENE;Acc:PGSC0003DMG400023086]	4	2	165	1.30657	1.143	NA	NA	0.330502	0.272573	0.405731	0.609501	NA	NA	NA	NA	165483	46400.3	216215	43374.2	189147	36905.4	NA	NA	NA	NA	NA	NA	556644	161240	183972	0	151726	0
PGSC0003DMT400069667	AT5G17990	pep chromosome:SolTub_3.0:6:52395041:52398947:1 gene:PGSC0003DMG402027084 transcript:PGSC0003DMT400069667 gene_biotype:protein_coding transcript_biotype:protein_coding description:Anthranilate phosphoribosyltransferase [Source:PGSC_GENE;Acc:PGSC0003DMG402027084]	4	1	401	1.05395	0.869428	NA	NA	NA	NA	0.848292	0.375493	NA	NA	NA	NA	153322	24009.3	161594	67680.4	133303	31934.9	NA	NA	242486	124097	159729	26199.3	360411	43661	NA	NA	NA	NA
PGSC0003DMT400022467	AT5G17920	pep chromosome:SolTub_3.0:1:6185332:6190526:1 gene:PGSC0003DMG400008708 transcript:PGSC0003DMT400022467 gene_biotype:protein_coding transcript_biotype:protein_coding description:Methionine synthase [Source:PGSC_GENE;Acc:PGSC0003DMG400008708]	335	10	765	1.04423	1.17294	0.522168	0.82546	0.434929	0.9926	0.847703	0.499408	0.240225	0.638888	0.0701465	0.984242	1.24426e+06	227639	1.2993e+06	506058	1.45944e+06	564184	1.71351e+06	894548	894739	930488	1.41443e+06	668190	2.12038e+06	1.03802e+06	922217	145474	2.10469e+06	812656
PGSC0003DMT400072279	AT5G17920	pep chromosome:SolTub_3.0:10:56459089:56462664:-1 gene:PGSC0003DMG400028127 transcript:PGSC0003DMT400072279 gene_biotype:protein_coding transcript_biotype:protein_coding description:Methionine synthase [Source:PGSC_GENE;Acc:PGSC0003DMG400028127]	948	29	765	1.31098	1.30191	1.29001	0.898305	1.51458	1.69543	0.0101674	0.0183106	0.0724106	0.426808	0.0155732	0.0298785	2.36504e+07	3.17111e+06	3.10052e+07	3.0482e+06	3.07907e+07	3.64874e+06	1.71371e+07	3.4944e+06	2.21071e+07	3.29909e+06	1.53944e+07	2.26368e+06	2.16764e+07	6.00212e+06	3.28305e+07	4.13631e+06	3.67507e+07	9.73361e+06
PGSC0003DMT400012622	AT5G17870	pep chromosome:SolTub_3.0:4:66136884:66137511:-1 gene:PGSC0003DMG400004936 transcript:PGSC0003DMT400012622 gene_biotype:protein_coding transcript_biotype:protein_coding description:50S ribosomal protein 6, chloroplastic [Source:PGSC_GENE;Acc:PGSC0003DMG400004936]	75	4	111	0.850055	0.404452	0.76289	0.980339	0.675846	0.453827	0.361625	0.00865702	0.185233	0.931436	0.326779	0.0775315	1.86528e+06	542765	1.58559e+06	199190	754414	345548	2.20637e+06	668743	1.68321e+06	271689	2.16299e+06	712497	3.86303e+06	1.97562e+06	2.61081e+06	1.35863e+06	1.75314e+06	664820
PGSC0003DMT400072516	AT5G17770	pep chromosome:SolTub_3.0:10:56532947:56538457:1 gene:PGSC0003DMG400028214 transcript:PGSC0003DMT400072516 gene_biotype:protein_coding transcript_biotype:protein_coding description:NADH:cytochrome b5 reductase [Source:PGSC_GENE;Acc:PGSC0003DMG400028214]	61	11	278	1.85203	3.55023	4.0659	2.08143	0.802191	1.10423	0.319454	0.0600298	0.0563636	0.493194	0.725342	0.876002	879914	710809	1.62963e+06	1.22069e+06	3.1239e+06	1.92324e+06	512895	257162	2.08538e+06	1.38714e+06	1.06755e+06	1.52348e+06	1.41977e+06	1.519e+06	1.13892e+06	273382	1.56776e+06	1.03329e+06
PGSC0003DMT400072244	AT5G17710	pep chromosome:SolTub_3.0:10:56723195:56728598:-1 gene:PGSC0003DMG400028115 transcript:PGSC0003DMT400072244 gene_biotype:protein_coding transcript_biotype:protein_coding description:GrpE protein homolog [Source:PGSC_GENE;Acc:PGSC0003DMG400028115]	422	14	357	1.08343	0.96307	1.05957	1.08751	0.202697	0.216299	0.575827	0.703786	0.692651	0.522783	0.130684	0.136774	1.07326e+07	1.83107e+06	1.1628e+07	2.46485e+06	1.03362e+07	832177	1.37757e+07	3.10968e+06	1.45964e+07	2.52313e+06	1.49813e+07	1.82998e+06	9.00831e+07	8.52986e+07	1.82596e+07	858252	1.94849e+07	3.69829e+06
PGSC0003DMT400068078	AT5G17560	pep chromosome:SolTub_3.0:3:46340556:46346673:-1 gene:PGSC0003DMG400026478 transcript:PGSC0003DMT400068078 gene_biotype:protein_coding transcript_biotype:protein_coding description:Transcription regulator [Source:PGSC_GENE;Acc:PGSC0003DMG400026478]	65	5	160	0.529619	0.636653	0.350885	0.63979	0.443122	0.379086	0.100615	0.152572	0.055097	0.341406	0.0225157	0.010596	1.63599e+06	704984	866451	437001	1.04156e+06	261868	1.88062e+06	1.08346e+06	659883	100297	1.2032e+06	787606	1.62006e+06	592881	717884	240983	614142	128395
PGSC0003DMT400002771	AT5G17540	pep chromosome:SolTub_3.0:7:45746962:45748897:1 gene:PGSC0003DMG400001075 transcript:PGSC0003DMT400002771 gene_biotype:protein_coding transcript_biotype:protein_coding description:Hsr201 protein [Source:PGSC_GENE;Acc:PGSC0003DMG400001075]	2	2	466	NA	NA	NA	NA	NA	NA	NA	NA	NA	NA	NA	NA	NA	NA	1.03559e+06	0	NA	NA	NA	NA	NA	NA	NA	NA	NA	NA	NA	NA	NA	NA
PGSC0003DMT400004806	AT5G17530	pep chromosome:SolTub_3.0:00:12368277:12380630:1 gene:PGSC0003DMG400001912 transcript:PGSC0003DMT400004806 gene_biotype:protein_coding transcript_biotype:protein_coding description:Phosphoglucomutase [Source:PGSC_GENE;Acc:PGSC0003DMG400001912]	36	9	613	0.62181	0.324226	0.251815	0.782551	0.902373	0.981926	0.223207	0.0492396	0.0220618	0.534893	0.779717	0.928804	1.67683e+06	888628	1.04267e+06	364604	543673	409937	4.34897e+06	2.049e+06	1.09514e+06	1.03909e+06	3.40329e+06	2.07613e+06	1.9613e+06	712161	1.76982e+06	1.11589e+06	1.92585e+06	289980
PGSC0003DMT400060301	AT5G17440	pep chromosome:SolTub_3.0:5:51758840:51767967:1 gene:PGSC0003DMG402023454 transcript:PGSC0003DMT400060301 gene_biotype:protein_coding transcript_biotype:protein_coding description:ATP binding protein [Source:PGSC_GENE;Acc:PGSC0003DMG402023454]	5	1	404	NA	1.02034	NA	0.477608	NA	NA	NA	NA	NA	NA	NA	NA	119625	0	NA	NA	122059	0	266804	76446.4	NA	NA	127428	0	NA	NA	222375	0	NA	NA
PGSC0003DMT400078735	AT5G17380	pep chromosome:SolTub_3.0:2:41634797:41638497:-1 gene:PGSC0003DMG400030633 transcript:PGSC0003DMT400078735 gene_biotype:protein_coding transcript_biotype:protein_coding description:Pyruvate decarboxylase [Source:PGSC_GENE;Acc:PGSC0003DMG400030633]	381	32	574	1.52749	1.69854	1.73007	1.77631	0.642126	0.650099	0.0353634	0.0504233	0.0104445	0.0283022	0.228961	0.230672	8.96191e+06	1.44263e+06	1.36892e+07	3.45048e+06	1.52222e+07	5.24759e+06	5.90559e+06	2.20835e+06	1.02171e+07	1.35806e+06	1.04902e+07	2.62763e+06	1.59043e+07	8.25471e+06	1.02125e+07	2.86914e+06	1.03393e+07	2.33622e+06
PGSC0003DMT400034693	AT5G17330	pep chromosome:SolTub_3.0:11:848059:855041:1 gene:PGSC0003DMG400013331 transcript:PGSC0003DMT400034693 gene_biotype:protein_coding transcript_biotype:protein_coding description:Glutamate decarboxylase isoform2 [Source:PGSC_GENE;Acc:PGSC0003DMG400013331]	762	17	502	1.26556	1.28289	0.7424	1.12922	1.38992	1.45143	0.568577	0.0619836	0.323114	0.637975	0.0614992	0.065565	2.11417e+07	2.64167e+06	2.67561e+07	1.87008e+07	2.71224e+07	4.8429e+06	2.48754e+07	1.1929e+07	1.84675e+07	2.4148e+06	2.80897e+07	5.52591e+06	3.17982e+07	9.47414e+06	4.4197e+07	6.35832e+06	4.61529e+07	9.56727e+06
PGSC0003DMT400079706	AT5G17330	pep chromosome:SolTub_3.0:3:44921767:44925438:-1 gene:PGSC0003DMG400031042 transcript:PGSC0003DMT400079706 gene_biotype:protein_coding transcript_biotype:protein_coding description:Glutamate decarboxylase isoform1 [Source:PGSC_GENE;Acc:PGSC0003DMG400031042]	118	3	502	2.20452	1.79264	1.14627	0.335455	0.563747	0.513049	0.411874	0.387477	0.872423	0.125209	0.239263	0.219567	320362	205778	706244	605579	574293	350088	466144	291496	534326	593105	156370	76097.8	1.11806e+06	675085	630303	364500	573619	253867
PGSC0003DMT400034699	AT5G17310	pep chromosome:SolTub_3.0:11:808268:814810:1 gene:PGSC0003DMG401013333 transcript:PGSC0003DMT400034699 gene_biotype:protein_coding transcript_biotype:protein_coding description:UTP--glucose-1-phosphate uridylyltransferase [Source:PGSC_GENE;Acc:PGSC0003DMG401013333]	724	29	477	1.02955	1.06762	0.730932	0.872417	1.12977	1.09608	0.827517	0.0641075	0.0344197	0.238657	0.353602	0.482639	1.96148e+07	822644	2.01943e+07	5.08266e+06	2.09411e+07	922126	2.11971e+07	3.46999e+06	1.54936e+07	2.83579e+06	1.84927e+07	2.45008e+06	1.45779e+07	3.29221e+06	1.64697e+07	1.98104e+06	1.59785e+07	1.90771e+06
PGSC0003DMT400001532	AT5G17170	pep chromosome:SolTub_3.0:3:47014143:47017348:-1 gene:PGSC0003DMG400000569 transcript:PGSC0003DMT400001532 gene_biotype:protein_coding transcript_biotype:protein_coding description:Electron transporter [Source:PGSC_GENE;Acc:PGSC0003DMG400000569]	710	18	278	1.04856	1.1498	1.00821	1.20102	0.880443	0.857952	0.759384	0.484588	0.965505	0.340739	0.370647	0.304369	1.62308e+07	2.59042e+06	1.70189e+07	4.2449e+06	1.86622e+07	6.10926e+06	1.96112e+07	5.9047e+06	1.97722e+07	4.15323e+06	2.35535e+07	5.07183e+06	2.13753e+07	4.26027e+06	1.88197e+07	3.29972e+06	1.8339e+07	3.53095e+06
PGSC0003DMT400075488	AT5G16990	pep chromosome:SolTub_3.0:12:58310262:58314225:1 gene:PGSC0003DMG400029355 transcript:PGSC0003DMT400075488 gene_biotype:protein_coding transcript_biotype:protein_coding description:Allyl alcohol dehydrogenase [Source:PGSC_GENE;Acc:PGSC0003DMG400029355]	177	6	343	0.913454	0.931426	0.661978	0.772023	1.29808	1.54345	0.521753	0.443747	0.158395	0.468213	0.307795	0.0621864	2.58049e+06	386767	2.35716e+06	543055	2.40354e+06	208312	3.34979e+06	1.44734e+06	2.21749e+06	155822	2.58612e+06	1.38858e+06	2.56164e+06	716787	3.32521e+06	1.20502e+06	3.95378e+06	1.0669e+06
PGSC0003DMT400079649	AT5G16990	pep chromosome:SolTub_3.0:3:40752278:40755361:-1 gene:PGSC0003DMG400031020 transcript:PGSC0003DMT400079649 gene_biotype:protein_coding transcript_biotype:protein_coding description:Allyl alcohol dehydrogenase [Source:PGSC_GENE;Acc:PGSC0003DMG400031020]	360	15	343	0.858409	1.18281	1.07208	1.07657	0.825649	0.869182	0.260815	0.164581	0.465888	0.566242	0.230799	0.37724	1.18204e+07	2.52914e+06	1.01467e+07	1.12083e+06	1.39813e+07	1.25851e+06	7.43536e+06	1.12633e+06	7.9713e+06	831549	8.00468e+06	1.53437e+06	5.33225e+06	1.35356e+06	4.40257e+06	472412	4.63469e+06	628586
PGSC0003DMT400020183	AT5G16970	pep chromosome:SolTub_3.0:12:1461090:1463333:1 gene:PGSC0003DMG400007802 transcript:PGSC0003DMT400020183 gene_biotype:protein_coding transcript_biotype:protein_coding description:Allyl alcohol dehydrogenase [Source:PGSC_GENE;Acc:PGSC0003DMG400007802]	36	2	171	1.26033	2.01799	0.465957	1.00046	NA	NA	0.235963	0.0807016	NA	0.998309	NA	NA	306569	15305.3	386379	120199	618654	301187	252898	41152.1	117840	0	253015	45930	NA	NA	316740	134725	NA	NA
PGSC0003DMT400008179	AT5G16930	pep chromosome:SolTub_3.0:3:46764461:46764911:1 gene:PGSC0003DMG403003154 transcript:PGSC0003DMT400008179 gene_biotype:protein_coding transcript_biotype:protein_coding description:Proteasome-activating nucleotidase [Source:PGSC_GENE;Acc:PGSC0003DMG403003154]	1	1	106	1.05017	1.21314	NA	NA	NA	NA	0.897058	NA	NA	NA	NA	NA	213666	14276.4	224386	82674.1	259207	0	NA	NA	NA	NA	NA	NA	NA	NA	152977	0	179723	23487.9
PGSC0003DMT400040588	AT5G16710	pep chromosome:SolTub_3.0:11:1676598:1682033:1 gene:PGSC0003DMG400015691 transcript:PGSC0003DMT400040588 gene_biotype:protein_coding transcript_biotype:protein_coding description:Dehydroascorbate reductase [Source:PGSC_GENE;Acc:PGSC0003DMG400015691]	620	15	268	1.04576	1.07151	1.03971	0.892011	0.837245	0.879956	0.575685	0.656694	0.820214	0.39889	0.26683	0.474106	1.27599e+07	1.25785e+06	1.33438e+07	1.557e+06	1.36724e+07	3.74853e+06	2.12459e+07	4.28287e+06	2.20895e+07	5.76755e+06	1.89516e+07	2.85908e+06	2.97532e+07	7.35873e+06	2.49107e+07	3.41885e+06	2.61815e+07	6.02494e+06
PGSC0003DMT400068102	AT5G16660	pep chromosome:SolTub_3.0:3:46509316:46509563:1 gene:PGSC0003DMG400026488 transcript:PGSC0003DMT400068102 gene_biotype:protein_coding transcript_biotype:protein_coding description:Conserved gene of unknown function [Source:PGSC_GENE;Acc:PGSC0003DMG400026488]	9	1	53	NA	NA	NA	NA	NA	NA	NA	NA	NA	NA	NA	NA	NA	NA	NA	NA	NA	NA	NA	NA	NA	NA	NA	NA	NA	NA	NA	NA	NA	NA
PGSC0003DMT400059853	AT5G16620	pep chromosome:SolTub_3.0:11:13390446:13398360:-1 gene:PGSC0003DMG400023281 transcript:PGSC0003DMT400059853 gene_biotype:protein_coding transcript_biotype:protein_coding description:Plastid Tic40 [Source:PGSC_GENE;Acc:PGSC0003DMG400023281]	111	12	303	1.33961	1.82929	2.19285	1.54507	1.88949	1.77802	0.102745	0.000203388	0.00102733	0.149299	0.03148	0.0341864	1.03884e+07	1.54899e+06	1.39164e+07	3.5037e+06	1.90033e+07	2.18848e+06	6.26735e+06	1.70562e+06	1.37434e+07	2.44204e+06	9.68347e+06	3.92828e+06	8.41458e+06	2.27998e+06	1.58992e+07	5.27997e+06	1.49613e+07	4.60118e+06
PGSC0003DMT400075872	AT5G16450	pep chromosome:SolTub_3.0:4:3105793:3110187:1 gene:PGSC0003DMG400029499 transcript:PGSC0003DMT400075872 gene_biotype:protein_coding transcript_biotype:protein_coding description:Dimethylmenaquinone methyltransferase [Source:PGSC_GENE;Acc:PGSC0003DMG400029499]	136	7	166	0.815962	0.98541	0.430704	0.583555	1.21039	1.38347	0.3257	0.943522	0.030959	0.0831785	0.530108	0.223499	6.06863e+06	1.81007e+06	4.95177e+06	1.12926e+06	5.98008e+06	1.61016e+06	5.52465e+06	2.15741e+06	2.37949e+06	1.06692e+06	3.22394e+06	867090	4.46947e+06	2.30421e+06	5.40982e+06	1.70432e+06	6.18339e+06	1.19958e+06
PGSC0003DMT400060039	AT5G16440	pep chromosome:SolTub_3.0:5:51377961:51381331:-1 gene:PGSC0003DMG400023359 transcript:PGSC0003DMT400060039 gene_biotype:protein_coding transcript_biotype:protein_coding description:Isopentenyl diphosphate isomerase [Source:PGSC_GENE;Acc:PGSC0003DMG400023359]	172	5	235	1.3834	1.48114	0.822334	1.2771	0.164999	0.251771	0.512485	0.175429	0.406958	0.444026	0.0113129	0.0194318	3.65131e+06	1.9739e+06	5.05124e+06	3.57675e+06	5.4081e+06	1.29992e+06	3.2069e+06	1.16609e+06	2.63714e+06	579076	4.09552e+06	1.87434e+06	1.29382e+07	6.56692e+06	2.1348e+06	684009	3.25748e+06	992135
PGSC0003DMT400060296	AT5G16390	pep chromosome:SolTub_3.0:5:51768551:51774730:1 gene:PGSC0003DMG401023454 transcript:PGSC0003DMT400060296 gene_biotype:protein_coding transcript_biotype:protein_coding description:Biotin carboxylase carrier protein [Source:PGSC_GENE;Acc:PGSC0003DMG401023454]	67	5	285	1.53485	1.77103	0.806399	0.492106	0.501118	0.502379	0.31524	0.0413422	0.688051	0.060271	0.0529185	0.0171939	3.32484e+06	1.16058e+06	5.10312e+06	3.11002e+06	5.88839e+06	1.7643e+06	4.52039e+06	1.91944e+06	3.64524e+06	3.73936e+06	2.22451e+06	852588	1.32934e+07	3.51203e+06	6.66157e+06	3.92704e+06	6.67832e+06	2.06171e+06
PGSC0003DMT400083101	AT5G16390	pep chromosome:SolTub_3.0:6:51363821:51366598:-1 gene:PGSC0003DMG400033054 transcript:PGSC0003DMT400083101 gene_biotype:protein_coding transcript_biotype:protein_coding description:Biotin carboxyl carrier protein subunit [Source:PGSC_GENE;Acc:PGSC0003DMG400033054]	13	1	258	1.32508	1.00818	0.1	1.5814	NA	NA	0.33645	0.977488	0.05	NA	NA	NA	309314	43155.7	409866	177881	311844	163687	254923	119604	NA	NA	403137	0	372272	0	NA	NA	NA	NA
PGSC0003DMT400055255	AT5G16340	pep chromosome:SolTub_3.0:2:18040678:18042764:-1 gene:PGSC0003DMG400021452 transcript:PGSC0003DMT400055255 gene_biotype:protein_coding transcript_biotype:protein_coding description:AMP dependent ligase [Source:PGSC_GENE;Acc:PGSC0003DMG400021452]	43	6	551	1.22654	2.78172	10.178	2.56598	0.147319	0.270781	0.516118	0.180985	0.0151933	0.280265	0.255984	0.332719	766932	264867	940675	437626	2.13339e+06	1.84609e+06	724186	546783	7.37076e+06	4.28588e+06	1.85824e+06	1.88079e+06	3.19851e+06	4.34164e+06	471200	209992	866095	744346
PGSC0003DMT400067883	AT5G16150	pep chromosome:SolTub_3.0:2:41402466:41411637:1 gene:PGSC0003DMG400026402 transcript:PGSC0003DMT400067883 gene_biotype:protein_coding transcript_biotype:protein_coding description:Hexose transporter [Source:PGSC_GENE;Acc:PGSC0003DMG400026402]	35	3	546	1.12048	0.908251	0.350702	0.894741	1.91217	1.5399	0.833988	0.708342	0.00606396	0.671798	0.102642	0.337633	1.28638e+06	389244	1.44136e+06	1.37754e+06	1.16835e+06	468144	3.96089e+06	1.11976e+06	1.38909e+06	825373	3.54397e+06	1.53054e+06	1.09446e+06	541087	2.09279e+06	938877	1.68536e+06	1.02467e+06
PGSC0003DMT400032945	AT5G16040	pep chromosome:SolTub_3.0:2:40980786:40989077:-1 gene:PGSC0003DMG401012656 transcript:PGSC0003DMT400032945 gene_biotype:protein_coding transcript_biotype:protein_coding description:Ran GTPase binding protein [Source:PGSC_GENE;Acc:PGSC0003DMG401012656]	1	1	391	1.47173	NA	NA	NA	NA	NA	NA	NA	NA	NA	NA	NA	141370	0	208058	21987.2	NA	NA	NA	NA	NA	NA	NA	NA	NA	NA	NA	NA	NA	NA
PGSC0003DMT400094545	AT5G15870	pep chromosome:SolTub_3.0:2:44963617:44964918:-1 gene:PGSC0003DMG400044116 transcript:PGSC0003DMT400094545 gene_biotype:protein_coding transcript_biotype:protein_coding description:Beta-glucan-binding protein 4 [Source:PGSC_GENE;Acc:PGSC0003DMG400044116]	6	2	433	NA	1.5088	0.078594	0.29776	NA	NA	NA	NA	NA	NA	NA	NA	116102	0	NA	NA	175174	91298.6	2.4826e+06	0	195117	0	739218	0	NA	NA	NA	NA	NA	NA
PGSC0003DMT400023131	AT5G15770	pep chromosome:SolTub_3.0:9:2791921:2793475:-1 gene:PGSC0003DMG400008956 transcript:PGSC0003DMT400023131 gene_biotype:protein_coding transcript_biotype:protein_coding description:Glucosamine 6-phosphate N-acetyltransferase [Source:PGSC_GENE;Acc:PGSC0003DMG400008956]	2	1	155	NA	NA	NA	NA	NA	NA	NA	NA	NA	NA	NA	NA	NA	NA	NA	NA	NA	NA	NA	NA	NA	NA	NA	NA	NA	NA	NA	NA	NA	NA
PGSC0003DMT400004878	AT5G15650	pep chromosome:SolTub_3.0:00:12637436:12639940:-1 gene:PGSC0003DMG400001939 transcript:PGSC0003DMT400004878 gene_biotype:protein_coding transcript_biotype:protein_coding description:UDP-glucose:protein transglucosylase [Source:PGSC_GENE;Acc:PGSC0003DMG400001939]	479	9	363	1.56623	1.86523	1.29736	1.94828	0.720736	0.629961	0.00413395	0.00892639	0.119635	0.109052	0.364028	0.231281	1.36824e+07	1.93374e+06	2.14299e+07	3.39323e+06	2.55209e+07	6.622e+06	1.06308e+07	3.42032e+06	1.3792e+07	1.21249e+06	2.07118e+07	1.06466e+07	1.12578e+07	6.25786e+06	8.11389e+06	1.87728e+06	7.09196e+06	1.48338e+06
PGSC0003DMT400064713	AT5G15490	pep chromosome:SolTub_3.0:2:25469254:25472043:-1 gene:PGSC0003DMG400025137 transcript:PGSC0003DMT400064713 gene_biotype:protein_coding transcript_biotype:protein_coding description:UDP-glucose dehydrogenase 2 [Source:PGSC_GENE;Acc:PGSC0003DMG400025137]	150	7	464	1.48994	1.45814	2.53544	1.83419	0.736163	0.858197	0.0760768	0.14194	0.00217445	0.103938	0.350742	0.629981	3.28962e+06	619409	4.90134e+06	1.45654e+06	4.79674e+06	1.74349e+06	2.09796e+06	893833	5.31924e+06	1.14397e+06	3.84806e+06	1.68582e+06	3.45053e+06	1.74811e+06	2.54015e+06	565912	2.96124e+06	872962
PGSC0003DMT400003652	AT5G15450	pep chromosome:SolTub_3.0:2:45743280:45750696:1 gene:PGSC0003DMG400001442 transcript:PGSC0003DMT400003652 gene_biotype:protein_coding transcript_biotype:protein_coding description:Heat shock protein [Source:PGSC_GENE;Acc:PGSC0003DMG400001442]	357	27	979	0.647344	0.63322	0.75195	0.952968	0.717773	0.822446	0.11261	0.0733523	0.121762	0.828671	0.321517	0.42604	1.16011e+07	4.09726e+06	7.50989e+06	2.07282e+06	7.34603e+06	526719	1.02575e+07	2.42443e+06	7.71313e+06	1.66372e+06	9.77508e+06	3.56959e+06	9.43289e+06	3.78823e+06	6.77067e+06	3.32249e+06	7.75805e+06	1.26665e+06
PGSC0003DMT400003648	AT5G15400	pep chromosome:SolTub_3.0:2:45792077:45800813:1 gene:PGSC0003DMG400001440 transcript:PGSC0003DMT400003648 gene_biotype:protein_coding transcript_biotype:protein_coding description:Ubiquitin-protein ligase [Source:PGSC_GENE;Acc:PGSC0003DMG400001440]	4	1	1040	2.08372	1.75708	NA	1.34303	0.457363	0.846654	0.283024	0.0072671	NA	NA	0.0706136	0.557205	102202	13214.6	212960	74991.3	179577	7180.31	181172	36387.3	NA	NA	243320	0	419249	144310	191749	20526.5	354959	46035.8
PGSC0003DMT400003642	AT5G15350	pep chromosome:SolTub_3.0:2:45903478:45906133:1 gene:PGSC0003DMG400001437 transcript:PGSC0003DMT400003642 gene_biotype:protein_coding transcript_biotype:protein_coding description:Blue (Type 1) copper domain [Source:PGSC_GENE;Acc:PGSC0003DMG400001437]	46	3	176	1.52174	2.2386	2.08957	1.67112	4.14821	4.34066	0.148994	0.0937183	0.0697547	0.429862	0.0773122	0.103485	734605	65155	1.11788e+06	412885	1.64448e+06	825769	432060	179835	902821	288587	722023	494725	175815	23423.7	729315	297886	763152	352770
PGSC0003DMT400047373	AT5G15270	pep chromosome:SolTub_3.0:5:4684512:4691819:1 gene:PGSC0003DMG400018409 transcript:PGSC0003DMT400047373 gene_biotype:protein_coding transcript_biotype:protein_coding description:KH domain containing protein [Source:PGSC_GENE;Acc:PGSC0003DMG400018409]	29	2	533	1.24734	0.809854	0.974833	1.3856	0.445652	0.484952	0.611913	0.39797	0.961453	0.489372	0.00639348	0.0187053	345163	122768	430534	299251	279531	80863.4	344480	241474	335811	215790	477311	237690	543416	93398.3	242174	55281.2	263531	44584.9
PGSC0003DMT400064701	AT5G15270	pep chromosome:SolTub_3.0:2:25558357:25566224:-1 gene:PGSC0003DMG400025132 transcript:PGSC0003DMT400064701 gene_biotype:protein_coding transcript_biotype:protein_coding description:KH domain-containing protein [Source:PGSC_GENE;Acc:PGSC0003DMG400025132]	38	5	555	0.65907	0.904619	1.01159	0.491084	0.204811	0.286105	0.162589	0.758076	0.986763	0.120653	0.146111	0.186587	739726	137911	487531	297526	669170	420667	2.06097e+06	1.11515e+06	2.08485e+06	1.89542e+06	1.01211e+06	464162	4.30745e+06	4.21628e+06	882212	576623	1.23238e+06	591019
PGSC0003DMT400045722	AT5G15250	pep chromosome:SolTub_3.0:2:37358682:37361593:1 gene:PGSC0003DMG400017730 transcript:PGSC0003DMT400045722 gene_biotype:protein_coding transcript_biotype:protein_coding description:FtsH protease [Source:PGSC_GENE;Acc:PGSC0003DMG400017730]	22	1	672	1.0275	0.827576	0.988391	0.624942	1.45054	1.47768	0.865801	0.141537	0.947173	0.00328607	0.234943	0.221477	3.81436e+06	592879	3.91925e+06	1.04578e+06	3.15667e+06	546728	3.84231e+06	565117	3.79771e+06	1.17619e+06	2.40122e+06	155864	1.63169e+06	1.07293e+06	2.36684e+06	273475	2.41112e+06	358368
PGSC0003DMT400003325	AT5G15140	pep chromosome:SolTub_3.0:2:46373554:46379393:-1 gene:PGSC0003DMG401001316 transcript:PGSC0003DMT400003325 gene_biotype:protein_coding transcript_biotype:protein_coding description:Non-cell-autonomous protein pathway1 [Source:PGSC_GENE;Acc:PGSC0003DMG401001316]	18	2	357	2.51493	0.912439	NA	NA	0.744283	0.259482	0.311555	0.883236	NA	NA	NA	0.114218	134544	80496.3	338369	255815	122763	8415.31	NA	NA	486443	158791	NA	NA	1.07798e+06	453040	802323	0	279716	141023
PGSC0003DMT400001367	AT5G14910	pep chromosome:SolTub_3.0:2:46793472:46796739:-1 gene:PGSC0003DMG400000508 transcript:PGSC0003DMT400001367 gene_biotype:protein_coding transcript_biotype:protein_coding description:Metal ion binding protein [Source:PGSC_GENE;Acc:PGSC0003DMG400000508]	105	3	186	0.607673	0.593358	0.816875	1.0344	1.49522	1.80957	0.0471355	0.0687939	0.542066	0.941284	0.20713	0.222024	2.55217e+06	506202	1.55089e+06	688319	1.51435e+06	848203	752936	309512	615054	302906	778840	572716	1.3384e+06	873641	2.00119e+06	191071	2.42193e+06	982558
PGSC0003DMT400027070	AT5G14800	pep chromosome:SolTub_3.0:2:27511074:27519810:1 gene:PGSC0003DMG400010441 transcript:PGSC0003DMT400027070 gene_biotype:protein_coding transcript_biotype:protein_coding description:Pyrroline-5-carboxylate reductase [Source:PGSC_GENE;Acc:PGSC0003DMG400010441]	2	1	274	NA	NA	NA	NA	NA	NA	NA	NA	NA	NA	NA	NA	NA	NA	NA	NA	NA	NA	NA	NA	NA	NA	NA	NA	NA	NA	NA	NA	NA	NA
PGSC0003DMT400001303	AT5G14780	pep chromosome:SolTub_3.0:2:46987276:46991948:-1 gene:PGSC0003DMG400000496 transcript:PGSC0003DMT400001303 gene_biotype:protein_coding transcript_biotype:protein_coding description:Formate dehydrogenase, mitochondrial [Source:PGSC_GENE;Acc:PGSC0003DMG400000496]	781	33	381	2.19179	2.0633	0.873264	0.949456	1.36515	1.88823	0.169847	0.0414115	0.575553	0.821925	0.163551	0.045741	2.32169e+07	3.56748e+06	5.08864e+07	3.65097e+07	4.79035e+07	2.00302e+07	1.99138e+07	7.82904e+06	1.739e+07	3.67504e+06	1.89072e+07	3.69032e+06	1.22428e+07	3.54056e+06	1.67133e+07	4.62943e+06	2.31173e+07	8.49554e+06
[truncated: 3,504 more rows]

## Sheet: TableS2 - GO
Table S2: Gene Ontology analysis of differentially abundant proteins, supplementary table to Figure 2c.
The results of the agriGO 2.0 GO enrichment based on annotations of Arabidopsis thaliana orthologs. Asterisks inidcate number of identified Arabidopsis orthologs in the category.
GO Information			CM						K72		K96		P72		P96		S72		S96
[truncated: 626 more rows]

## Sheet: TableS3 - Metabolomics
Table S3: Results of metabolomics, supplementary table to Figure 4																			Estimated relative content
[truncated: 954 more rows]

[truncated: 3 more sheets: TableS4 - Lipidomics, TableS5 - OPLS, Table S6 - Validation]
